# Supplementary material for: Uplift of genetic diagnosis of rare respiratory disease using airway epithelium transcriptome analysis
Source: Hum Mol Genet. 2024 Nov 13;34(2):148–60. doi: 10.1093/hmg/ddae164 (PMC11780860; doi:10.1093/hmg/ddae164)
Supplement: Supplementary_data_differential_gene_expression_ddae164 [file supplementary_data_differential_gene_expression_ddae164.xlsx]

## Sheet: Patient E
Gene	FDR_PValue	Log_fold_change	Patient	Control	Control.1	Control.2	Control.3	Control.4	Control.5	Control.6	Control.7
AP005262.1	6.33256e-25	10.4465167985708	1.19010896835567	-6.26362672425974	-6.26362672425974	-6.26362672425974	-6.26362672425974	-6.26362672425974	-6.26362672425974	-6.26362672425974	-6.26362672425974
MLPH	3.21721e-05	-3.13847765790479	2.23265081725385	5.31508886630985	5.34682291194869	5.32064836599279	5.26881602665777	5.2643166096213	5.25956117770889	5.82989485146642	5.23767278796375
AL450345.2	0.000106177	8.8949180920234	-0.347648470698041	-6.26362672425974	-6.26362672425974	-6.26362672425974	-6.26362672425974	-6.26362672425974	-6.26362672425974	-6.26362672425974	-6.26362672425974
THNSL2	2.62336	-5.95608791959254	-1.2796163454964	4.74600051159613	3.9410473447289	4.04783514578349	4.83625522527577	4.81138016923878	3.89803997215589	4.81367893238098	5.34314549917184
MUC2	2.84369	4.74678043160675	7.14853326718378	2.69606828984255	2.09095842482972	0.637831193106432	2.48098510976904	-0.287628640978546	3.427591286284	2.52100497466131	2.84025043972915
CPXM1	11.3933	3.47933141989246	1.48170037632851	-1.84172769559867	-1.58395576138446	-1.6481017970325	-2.62517967178101	-2.1744665157169	-2.68394010489708	-1.79835233142988	-1.62443307072733
ATP8A1	10.8861	2.31078491610298	5.58171958607312	3.39970508083448	3.47578970289966	3.16221909377303	3.07065547857276	3.84242430953336	2.95703863279141	2.95160438010407	3.07564879041318
ST6GAL2	124.336	5.32432381754996	2.13367371728862	-3.59060373956376	-1.58395576138446	-3.48154082340602	-2.88916903510892	-5.21538994788243	-3.68345968126314	-5.29380130572519	-2.37613886237125
SOX11	280.206	6.35236874030234	-0.0962713197251221	-6.26362672425974	-6.26362672425974	-6.26362672425974	-6.26362672425974	-6.26362672425974	-4.68249931367844	-6.26362672425974	-4.03714974145397
PEG3	324.259	6.07518992236075	-0.56987256126036	-4.60779107054626	-5.24486229332364	-6.26362672425974	-6.26362672425974	-6.26362672425974	-5.26650208568337	-6.26362672425974	-5.32253963718611
PKHD1L1	538.658	4.13278970362096	1.6855352541526	-1.57784629413904	-3.91179158225031	-2.38427285243408	-1.40006227837209	-3.37454163623015	-2.46161632857004	-2.85953620642484	-2.56766993513325
CYP4B1	2589.83	-3.56039524004486	6.83157301757956	10.6290271229186	10.8580541311424	9.61068465469197	9.72455097793244	10.4851798650823	10.6202396470454	10.6556423004149	10.0503264858879
GRIA2	3976.75	5.79318604990271	2.61082909537442	-1.51878326561575	-3.91179158225031	-5.27831314785588	-3.62996079294475	-3.86527542704121	-3.26866237380337	-6.26362672425974	-1.91883637251987
IGF2	20936.2	4.42490020252689	2.03619851735457	-3.17130121159093	-4.65369882868786	-2.70570458270946	-1.9604571798201	-1.17158735733804	-1.94716672498867	-3.72931161519238	-1.85495309400883
KLHL14	9945.02	5.25260024663636	-0.175295086908437	-3.59060373956376	-6.26362672425974	-5.27831314785588	-5.23420781871499	-6.26362672425974	-4.26794191828023	-6.26362672425974	-4.35292351179824
COPG2	133850	-1.65632392776631	4.88962098567648	6.64493030561632	6.55849528662861	6.63592664445582	6.61778345752414	6.58762061585381	6.66393936884696	6.01718826623228	6.53901107375015
TGFBR3	1.54227e+06	-2.99781501742469	1.25935532384324	4.51995706458449	4.00124645045822	4.41681257190191	4.03417446420655	4.67515713984516	3.83914649208581	4.41940868006246	3.84736450472946
LRRC3B	1.61613e+06	5.55765552049916	-0.680809616993852	-4.60779107054626	-6.26362672425974	-6.26362672425974	-5.23420781871499	-6.26362672425974	-6.26362672425974	-6.26362672425974	-4.03714974145397
LRRC71	1.61613e+06	-1.27511946820961	4.74622338845412	6.00347320440175	5.95542672391139	6.11173033927574	5.99857075905487	6.09189290274954	6.02896697148819	6.00546814653508	5.96479113606741
TMEM190	1.61613e+06	-2.08383431832674	4.65351794252692	6.70713843763781	6.34208634097605	7.05889566249807	6.4747541752802	6.94436668228119	6.45811273021796	6.57039485167674	7.12161318932345
LAYN	1.83096e+06	1.43579921938526	6.69209515091237	5.4286945425862	5.10624299278152	5.28994187376737	5.11257861670966	5.69312372669299	4.96902393743711	5.25330070874894	5.06213330877344
LSP1	1.83636e+06	-4.0315600986597	1.21356233020707	4.48160019623362	4.93351645642979	5.71107711125196	4.63536995104201	5.59613126110352	5.00149844030163	4.85717975003077	5.96506769525237
APBA2	3.03482e+06	4.01243457937381	1.45571033538218	-3.36577261527236	-3.64752440360834	-1.6481017970325	-3.21253075249316	-2.85600101264318	-1.09929797550109	-2.99647567812129	-3.20015910256763
AC113367.2	7.50997e+06	7.26900026800904	-1.93059229724413	-6.26362672425974	-6.26362672425974	-6.26362672425974	-6.26362672425974	-6.26362672425974	-6.26362672425974	-6.26362672425974	-6.26362672425974
SLITRK5	9.11681e+06	3.4902103415817	1.94105447894529	-1.70376211259134	-1.47281527448538	-0.833041246204209	-0.997467266174754	-1.41723259933107	-2.36210811393746	-3.99028561690308	-1.13273482912711
DNAH11	1.53581e+07	-1.7031281251817	6.48885276146876	7.84545743383645	8.38335791684364	8.66531241189015	8.06308916221671	8.11299419179581	8.09591429285492	8.17398211227231	8.0370574990902
AR	177727	3.37280935597076	2.49438104307492	0.162079874876616	-0.160799111814959	-1.29221879021468	-0.814419338084236	-1.31390393986543	-1.87679112766711	-2.41358244729075	-0.766692374536965
SLFN11	1.79555e+07	-1.96528589693933	3.51175873269697	5.09817572312889	5.6374504351777	5.81178245918489	5.52846911434849	5.72114603168051	5.33053151113338	5.33227051190706	5.18688461370471
Y	2.63754e+07	-9.15964160861096	-6.26362672425974	-0.91332232682883	0.113056692677747	-0.184193933303144	-0.161847977860585	-0.082602578774902	0.17362660348153	0.183858601569566	-0.0969508405041442
COTL1	6.48613e+07	1.53233554633226	5.20253687540719	3.80998441985214	3.2186232406936	3.81409350198491	3.75166776245549	3.61745166098891	3.71076209919539	3.71846582798937	3.64406512018315
AC020922.3	1.35876e+08	-2.15593606634259	3.34656458429779	5.4675520091397	5.05904867922526	5.77126231014884	5.18208071189039	5.71733938229984	5.23841343166585	5.31654759512995	5.99137354005634
CNTN3	1.66837e+08	2.80763926894564	3.51805154792295	0.634921594096698	-0.83489806840617	1.63178463157563	0.0417992950177213	1.20577202999952	0.696447238353084	0.64166210253063	0.523974933691075
AC011586.2	1.72416e+08	6.85707733296437	-2.32196443796306	-6.26362672425974	-6.26362672425974	-6.26362672425974	-6.26362672425974	-6.26362672425974	-6.26362672425974	-6.26362672425974	-6.26362672425974
ADAM23	1.76325e+08	3.17839164249317	1.22129614866469	-2.46595592318921	-2.05846025147852	-2.48366669009744	-1.88630605687093	-2.3679352668091	-1.94716672498867	-2.73447553623638	-0.600321432932697
GSTA2	1.8395e+07	-2.67712930018788	3.92322698345607	6.19427042718176	7.36471299914512	6.80010528405303	6.20055183000152	5.99302776217788	6.89599555189723	6.43111065398922	6.38610128893708
CAPN9	2.06978e+08	-3.582484793182	1.52608588300147	4.76022964588829	4.63084483571489	4.82904366699284	4.97947397592184	4.84386614299245	5.29667275124427	6.17124530517821	4.52749606725925
CREB5	2.18418e+08	2.31352675681467	2.10051105983132	-0.137772940516299	-1.01788063930534	-0.410002094918728	-0.161847977860585	-0.147760013877984	-0.461925271538117	0.36248476126794	0.0098495643823498
DPP6	2.42096e+08	3.79440297896997	0.30406089055024	-3.36577261527236	-3.91179158225031	-3.28942691853238	-3.89491209260902	-4.61470038571344	-1.94716672498867	-2.99647567812129	-4.75776178743285
CYFIP2	3.06172e+08	1.98800908666627	7.29279588624981	5.87894159504184	5.40573602348543	4.9362814953417	4.75387198784879	4.86672875445906	5.56903446159382	4.43280549259551	5.88752733339038
AC138393.2	5.77054e+08	5.60341382653096	-2.00083033837829	-6.26362672425974	-6.26362672425974	-5.27831314785588	-6.26362672425974	-5.21538994788243	-6.26362672425974	-6.26362672425974	-6.26362672425974
HIF3A	6.37988e+08	3.43866231385612	5.7508915455954	3.23143670152794	0.165540347834836	1.783775451092	2.50529333146764	1.19705145789979	2.61937222826022	0.687089623914466	3.34070110749869
IGFBP5	1.00446e+08	1.03073133929773	11.3858830525477	10.5842535339688	10.2259985748879	10.057374612904	10.403122879826	10.0615305232476	10.4112236305822	10.4220255851585	10.5733913884924
ATP4B	1.03269e+09	3.31851015148996	-0.517447222218496	-2.84682013855908	-5.24486229332364	-3.96526920978015	-3.40620071941535	-3.86527542704121	-3.26866237380337	-3.99028561690308	-3.55878872608346
NPAS3	1.23447e+09	2.96586429667751	2.5039238869634	-0.160165134016951	-1.70437816702658	-0.537710848135641	-0.884876695492461	0.256482308752039	-0.809820486500092	-1.79835233142988	0.487475853239182
TSPAN11	1.38586e+09	1.92693220709374	5.38445618206206	3.58949378005394	2.84773437576639	3.66107576266367	3.54274962104687	3.3780577163722	2.94494564185776	2.98836040233166	4.19920349675411
MMP16	1.47255e+09	3.91148567305151	0.134216251704119	-5.2101481322234	-3.91179158225031	-3.70322531806402	-4.63957083364424	-4.19186318320555	-2.80942730549365	-4.71903889503956	-2.20708090450081
JCAD	1.73163e+09	2.57292959661743	2.67136529721651	0.783109332922598	-0.672533348297663	-0.00736603683407397	-0.161847977860585	0.71315044774247	-0.59684475440304	0.606627407176565	-0.766692374536965
FAT4	1.95109e+08	2.05078156101205	5.89686943292104	4.05078653555557	3.76797855609962	3.07975943292354	4.29143742471742	3.10958759766051	4.31182115762146	3.10383008498894	4.30698584939306
ANXA6	2.07078e+09	1.96391505299835	2.78791831099028	1.1536643703576	0.817776435475968	1.07335236301043	0.601468259599302	0.0394975727774635	0.920480875657972	0.979554499559572	0.786835156166886
PDGFD	2.30547e+09	2.50251058563473	2.89091408343995	-0.0102617805976774	0.514784133067899	0.836345442751485	0.923498332641947	-0.0407437716018483	0.684859636192677	-1.23532643276891	0.523974933691075
FRAS1	2.30547e+09	1.67925357943898	7.25750180014042	5.938110763947	5.3387511378419	5.43520388972532	5.17181222421971	4.89733241218058	5.57218273009363	5.3688852602747	6.36571710598558
MSI1	3.94049e+08	2.27494779314192	3.4240045914046	1.91785905769354	0.431508187542722	0.601917781464733	1.30210408317991	0.611810465091673	1.05258095492768	0.794768707298285	1.75091177612989
RHOJ	5.13391e+09	3.74116810759983	-1.46576369579458	-5.2101481322234	-4.65369882868786	-4.28571280743614	-4.21972031226295	-4.61470038571344	-4.68249931367844	-5.29380130572519	-5.32253963718611
IGF2BP3	7.37358e+09	2.30256264720566	5.81362667371041	3.32307646944899	1.60638976506025	3.69272073691751	4.29243551160378	3.70001037411956	3.54280053219011	3.05268370585344	3.67279446865741
GSTM5	8.55147e+09	4.10360927654756	-0.739650289384931	-4.18413431109131	-6.26362672425974	-6.26362672425974	-3.40620071941535	-6.26362672425974	-4.68249931367844	-3.99028561690308	-3.77823285245684
FZD9	8.74891e+09	2.61788757554756	1.53231664875233	-0.0515258452811668	-1.27333039574905	-1.83236381327487	-0.747243299993991	-1.64915134427983	-1.26920295165117	-1.99958069701185	-0.709077138637576
WDR72	9.79161e+09	-6.5789512838967	-4.719905143704	0.863007017131484	1.08631263421962	1.09073227652498	0.902733860894854	2.22333007639592	0.859941026815885	2.35148884333286	-0.192418427803518
NQO1	0.000130848579589735	-1.22275670159331	6.97727745712503	7.93243502431941	8.57197982535836	8.04982827855189	8.00597615151464	8.33548040042239	8.23431859270565	8.33710433292797	8.01131109616335
EMID1	0.000132088841570223	2.1219783350613	2.18993501805706	0.0880125804796992	-0.419641344353198	-0.485263148377228	0.676782314236554	0.571894310948855	0.0882391546475443	-0.516153488101705	0.125211973636681
ANK2	0.000138374071392068	2.22884131534124	3.67974769928629	1.4333507476866	0.296822997968964	1.74038622857706	1.89770335115075	2.22761824619017	1.19008120150312	0.815372631315376	1.15587228192395
OR7C1	0.000147140982015247	4.21944288214184	2.32527129228999	-1.63943092599133	-3.23094741818189	-2.29128756588394	-2.75114454709377	-3.37454163623015	-2.80942730549365	-4.71903889503956	0.232028763281822
SVOPL	0.000148009778736736	1.44291577703793	6.29337428424163	5.07079623203627	4.2704895110954	4.68271216227082	4.58819430201098	4.83475923468649	4.54119165701061	4.99168545555741	5.47754732332026
FNDC1	0.00017307509819101	2.91671187021135	2.01855303334414	-1.91599585268822	-2.22864126478052	-0.434655435675935	-0.683056500243005	-1.26488852696375	-0.684300527640602	-2.07341768969629	0.317684822198265
CASP10	0.000216440608019007	-2.61186353769267	2.24787551840024	3.77795329567976	5.23205474019669	4.78100468157605	4.72385228786737	5.17997899875564	4.2512394177189	5.35795418692375	4.92043986567459
COL4A5	0.000241962456795759	0.946759869249488	8.21134296449144	7.70888376870137	7.29427675641291	7.07631323325258	7.21115159514732	7.05708641867058	7.13029581358912	7.17722204777316	7.34757932502033
KCNJ1	0.000252125851528836	3.61603314592612	4.33943633532652	1.5891402927735	0.473746938740857	-0.900123176137744	0.794177074733481	-1.08395533263461	0.0526170033558358	-1.92933939398334	2.27812685191109
NFIB	0.000258894260373574	0.943704619223365	8.18945578063064	7.25239070579117	7.30052406878473	6.8986829098556	7.30772898992124	7.26408061599831	7.24187580021536	6.97759616645198	7.60907343970097
H19	0.000262600543075965	2.54219911166725	8.79713357295519	5.87894159504184	3.27743624247951	6.24455814837407	6.00040432058151	6.98957012225466	6.32073692026503	6.52674657158424	6.69253505176716
EPB41L2	0.000304587160307804	1.57495552611957	4.60852178699301	3.09155079011598	3.1573103944632	2.60475737124939	3.0039800835072	2.70760755725027	3.50705642006782	2.60328537760105	3.3269951040622
PDCD6IPP2	0.000351982369922429	2.09292253378495	1.18220568169557	-1.35484918023027	-0.767744011019937	-1.20481074558949	-0.780440365618144	-1.52853675289423	-0.514388876918164	-0.323647375509248	-1.05889900542391
WDR86-AS1	0.000380464915883432	-1.08333682318906	5.10296785692334	6.04014915411615	6.27897023292979	6.19594988777857	6.48766583041731	6.15150454965621	6.05254603215393	6.27692819234229	5.9300802716276
SLC5A7	0.000407885035894291	4.29929358320663	0.134216251704119	-2.70838937807694	-4.23557081372004	-5.27831314785588	-4.21972031226295	-6.26362672425974	-4.68249931367844	-6.26362672425974	-2.46872829062949
AL136090.2	0.000485770689682268	4.7444687762316	-2.41480927433061	-4.60779107054626	-5.24486229332364	-6.26362672425974	-6.26362672425974	-6.26362672425974	-6.26362672425974	-6.26362672425974	-6.26362672425974
CCDC8	0.000591607932602717	2.29626175176183	4.86761375803687	2.47778878479531	1.9283501528358	2.12900110980247	3.12992513423092	1.84773964636877	2.95944511444974	1.2226070765089	3.51098850247947
NFAT5	0.000663927707112817	0.751707086085391	8.6685049938578	7.93821045571063	7.88389772525996	7.90675331701178	7.96962375059358	7.69768953326497	7.96603304535811	7.8238595049359	8.11327247956856
PTHLH	0.000721173245550239	-2.83403400083084	1.44913900284774	3.25066068003171	4.84845460371387	4.39511777061432	3.81693607437997	3.91866447701987	4.04690286634441	5.00463944715187	4.16783078937265
GPC6	0.00075327737174359	4.31019768270099	-2.07466372659829	-6.26362672425974	-5.24486229332364	-6.26362672425974	-6.26362672425974	-5.21538994788243	-6.26362672425974	-4.30912861248446	-5.32253963718611
LRRC63	0.000755283331480151	2.39505089781886	1.87884819194283	-0.768678054187973	-1.70437816702658	-0.361924376753688	0.614296812417065	-0.415528510047588	-0.684300527640602	-1.27833969899321	-0.54887106891508
MFAP4	0.000755283331480151	3.54489628705724	3.77609481943574	1.46295619228102	-0.139417378470818	-2.38427285243408	0.535556496232154	-2.26796024239149	-0.777401921659461	-0.863773640849352	1.49921363369564
DDR2	0.000768967167396324	2.15506900778563	3.86764094656198	2.24626131604987	1.0213465289561	0.876981509845208	1.65856426032003	1.17056893297547	1.73063934164754	1.26066644319913	2.71166535167212
RALYL	0.000817781090432292	4.22670874701012	-1.79961090916266	-3.85705926992066	-6.26362672425974	-6.26362672425974	-6.26362672425974	-6.26362672425974	-5.26650208568337	-5.29380130572519	-4.75776178743285
NKX3-1	0.000821341481547933	1.77175742697827	7.92139866075834	6.65177543596882	5.68016646444104	6.10426215718224	5.73051026733364	5.7226658835288	5.89143492004037	5.3504734647647	7.14291553419606
EPHA7	0.000858649767078012	3.22887501748965	4.31975938900216	-0.405571132832857	1.33570885629971	0.0647650995497375	1.87122729481315	-0.312317567846602	2.11001249889397	-1.67827440863647	1.887908026919
HGF	0.000858649767078012	2.39541113796212	1.1582326811613	-1.57784629413904	-1.1830605641242	-1.12239729525607	-0.652003176205281	-2.3679352668091	-0.315093850212609	-1.99958069701185	-1.52165913380963
AC051649.3	0.00086876217198276	2.40784184602147	5.76683292748671	3.33313111820626	0.487556109985188	3.5077827230429	3.13438505519757	3.94364259172178	3.29858048553333	3.64410846104925	3.67685235425873
SCUBE3	0.000954064787290377	1.59120456485059	5.8244571845788	4.1789623462607	4.1056691990233	4.33348990279534	4.33761671218506	3.69846645386085	4.49134008264852	3.27164973883678	4.89105003740319
FAM41C	0.00102079066473609	3.70897816026931	-0.624275028814466	-3.59060373956376	-4.23557081372004	-6.26362672425974	-3.62996079294475	-5.21538994788243	-3.94630196242968	-6.26362672425974	-2.7885783530579
FGF20	0.0010462516830523	4.19725300204978	1.83415517609049	-3.36577261527236	-4.23557081372004	-2.2039342492443	-1.88630605687093	-5.21538994788243	-1.68418037672104	-6.26362672425974	-0.62675145730651
AC023490.4	0.0011316122208627	4.62299060604741	-0.0213522263113865	-6.26362672425974	-2.77025744072039	-6.26362672425974	-3.89491209260902	-6.26362672425974	-3.09881744518805	-5.29380130572519	-6.26362672425974
NDRG4	0.00120285186625305	2.57988474271759	3.49431060871356	1.55518173761319	-0.0569251336237242	0.740500062650214	1.44539079156774	-0.585666412605422	0.684859636192677	-0.346352010753858	1.92477378256811
AL365295.1	0.00131844699240335	1.80385955555516	1.88372968419046	-0.115722992909754	0.182619018239069	0.0110076531099372	0.724892470302273	-6.53027691352181e-05	-0.160775141241005	-0.516153488101705	0.27549239857136
CLDN10	0.00137899043612401	1.32537772750416	6.68529617675517	5.57609863243579	5.2020080243705	4.76146772541064	5.41253154888418	4.85983887073616	5.20026066178753	5.42903215351587	6.03259553742933
LRRC2	0.00137899043612401	3.37348063900029	2.65718062222168	-0.0515258452811668	-0.979380292876339	-2.1215694512426	-0.478533953915615	-3.18024212766267	-0.181835527521596	-3.50839271476006	0.535938938661379
POSTN	0.00149833964270457	2.76109598608845	2.75099472170385	-0.606149601547992	-0.941880732801769	0.577469021706543	0.652111915624118	1.24860129982572	-0.876928440553267	-1.41565468941656	-1.02335145322178
COL4A6	0.00149833964270457	1.33601666412834	7.08623991573069	6.35414186688474	5.88804596115119	5.04726737809147	5.51313909168267	5.38967632263395	5.7818271107124	5.43153680173881	6.14573470758848
FBN1	0.00165852186742739	1.5616727782057	3.49909015385196	2.40720543885187	1.81244022793152	2.17453919165567	2.02325153550167	1.30650334874048	1.95945472762814	1.54601043274421	2.00872979485546
GSTA1	0.00177788288384962	-1.60914305930746	6.21129032187144	7.9531192611325	8.10352581806545	7.88504897759031	7.78259416690207	7.34006334789261	8.37402231320861	7.16636109572676	7.57939445935857
TCF4	0.00179390666671834	0.870229924165926	7.36439144813284	6.54703596107836	6.70679386977472	6.60545467762362	6.67304972416744	6.24859439112121	6.6084768331448	6.12247387537242	6.33159064399561
TRIM7	0.00201562363870871	-1.48381450601426	3.59745427154726	5.14287479514445	5.23819393284062	5.04001629551069	4.3491740489119	5.41245666843208	5.06265559645095	5.16173346006924	5.02282162726218
XAF1	0.00212671487463683	-1.75912219149381	1.95503671434482	3.29865549791509	4.12567646975399	3.58952403051815	3.78892062181895	3.9771371350713	3.60098769263709	3.52407000301959	3.61334119194361
GABRG3	0.00220973196865157	3.99258341482289	-0.800993209451698	-6.26362672425974	-4.23557081372004	-5.27831314785588	-3.62996079294475	-6.26362672425974	-4.68249931367844	-6.26362672425974	-2.91316566350183
LCP1	0.00231350367402402	1.72438780690092	1.75111262822186	-0.32746975067469	-0.160799111814959	0.475307334714121	0.0976810701159727	0.152065478584302	-0.292011713698574	-0.346352010753858	0.424513903713458
SNX10	0.00231882295320939	1.81033703773002	0.987344594532371	-0.63722342852148	-1.47281527448538	-0.485263148377228	-0.747243299993991	-0.585666412605422	-1.05977394114391	-0.595525032293308	-1.09534461250706
RSPH10B	0.00265019141283932	1.20122315919976	5.67513301789336	3.85394520001368	4.49900572326225	4.61225194056435	4.23129350760545	4.51860604365328	4.22747457976499	4.82578886998491	4.78037204168063
ARL4C	0.00282194806690475	1.27691521990143	5.18039067919721	3.79986963071049	3.89904172370811	3.95004797785533	3.98686717535852	3.57433027113404	4.05254941181414	3.33545239292601	4.39254350110695
PRR33	0.00313116122663942	-3.26128177189852	-2.15248049107297	0.469751640363016	0.784603085038986	1.44845574709837	0.31756443960124	1.38538622882711	0.719346913813505	0.709277999084237	1.80134545631413
PRRX2	0.00318745161492787	-2.30273488830973	0.685782002174605	2.88562096749107	2.88733692825082	2.95482595589833	2.74870436202934	2.83673189255053	3.27558896498559	3.64266798880237	2.1862247438081
AC109326.1	0.00324389332879965	-5.69896771229725	-5.29444636558677	-0.27765639125256	-1.05743665810106	0.527292287363886	-0.0769096232368162	-0.389025333868564	-0.876928440553267	-1.86235977936274	-0.574366905877366
FCRL2	0.00362237051369938	3.9346458699101	-2.41480927433061	-4.60779107054626	-5.24486229332364	-6.26362672425974	-4.63957083364424	-6.26362672425974	-5.26650208568337	-6.26362672425974	-6.26362672425974
CDH11	0.00362237051369938	1.99755710024112	3.15393065370059	1.54829304293008	1.68039841979384	1.59571848417526	1.14300102496838	1.34648386093918	0.988042352027123	0.183858601569566	-0.172812824867517
GUCY1A2	0.00392640859091648	3.13449238796845	3.46040294909614	0.771325409818621	-0.320061829844653	-1.76829237044041	1.11619439695896	-2.26796024239149	0.959473953792766	-1.51504224692166	1.39796895654315
IFITM3	0.00405184146600541	-1.31725236077039	4.54214613210632	6.37302676795528	6.01563675865308	5.37263859297275	5.80932728961809	5.66810031458055	5.63148512705033	5.76649852987508	6.00864801772
HMGA2	0.00416639904004086	1.07873382624851	5.13197768243791	3.76315522790241	3.8221133223009	4.06991166254962	4.34436973856599	3.89728956602819	4.22747457976499	3.99960863496558	4.20108312345594
CPXM2	0.00418359654359815	2.27474358157175	2.64860238783097	-0.460091172408919	0.762056021786883	0.0470675875019462	0.466488687588431	0.430251607554717	-0.487918607490159	-0.738360643124523	1.55318899636206
PRDM11	0.00435263018755254	0.866808523749151	6.32242870906029	5.57185906190621	5.47755374728299	5.32110862617373	5.59226864560729	5.2062909124227	5.58275769907219	5.13943669770752	5.66319248806564
LINC01571	0.00435263018755254	1.48888133378161	3.64423058457875	2.42235477492058	2.2734054060148	2.17860861862631	2.10278208174801	1.48188068011637	2.59790790147032	1.69798690629006	2.19756713116994
PCDH9	0.00435263018755254	1.62896510194718	4.81364078638584	2.84122085109067	2.75086809367884	2.94769001787769	3.76610984692055	2.25308300016479	3.17563993197172	3.41860358152609	3.70891098117132
EFNB2	0.00435263018755254	1.21583570029072	6.37103832465927	5.23798594224733	4.35389573217825	4.96954366632643	5.20770120606304	5.20030334424148	4.90741578041828	5.27065710959824	5.73500820867595
NT5C1A	0.00479187356735901	3.74458424101141	-1.86361564856936	-5.2101481322234	-3.64752440360834	-5.27831314785588	-4.63957083364424	-6.26362672425974	-6.26362672425974	-6.26362672425974	-4.75776178743285
SEMA5A	0.00489482704240584	0.933862988222245	7.78438498254018	6.94829730130514	7.09502204399418	6.47545154075733	6.5320734149174	7.17293502241639	6.57198537852686	6.73642038385985	7.08174395118693
FKBP10	0.00508651481564541	1.70047421155559	1.34679866046086	-0.0102617805976774	-0.249643275388287	-0.270323982762916	-0.161847977860585	-0.363000267033549	-0.809820486500092	-1.03762169887893	-0.0969508405041442
GSDMB	0.00508651481564541	-1.69717161265236	2.47510387562746	4.01125579434128	4.51847359429202	4.19169309320918	4.29840957579773	3.55227641464208	3.96184279005412	4.5845549371074	3.97478569916718
EGFR	0.00537203733869659	0.691348939506045	9.04862677501017	8.31904609696078	8.50773434880265	8.40430681510944	8.23633281396341	8.29901491350132	8.38093956825472	8.12884583260149	8.53751202693368
IGFBP3	0.00537203733869659	-2.13943594675582	6.05588643573296	7.19978557365351	8.32145794325435	8.64766860096229	7.81516567533442	8.542304258407	7.9569540366591	8.82627878279743	7.46124344301376
SPON2	0.00569157850963675	-1.40518927095982	5.4293845164653	6.5329288658529	6.83063322485005	6.77109039750292	6.64245576774531	7.2894281523786	6.32540886122272	7.35706188862619	6.59690805255934
GPX6	0.00624992091360892	4.92121987090021	0.213904559606636	-2.35848114328838	-5.24486229332364	-6.26362672425974	-6.26362672425974	-6.26362672425974	-6.26362672425974	-6.26362672425974	-3.20015910256763
CADM1	0.00647146640834142	2.26329311999696	6.04503302313979	2.18983608703794	4.40935619174576	2.8075660535825	4.60596608001179	2.38563059424571	4.58704545042565	3.57177726855803	3.55868095797418
NIBAN1	0.00647146640834142	0.792435647963917	8.84512242238409	8.2430935854378	7.9901020135535	7.99607728843459	8.23639764410728	7.77873455882107	8.06893564240892	7.7162721952507	8.28387600961102
AC012123.1	0.00647146640834142	3.67939209758012	-2.32196443796306	-4.60779107054626	-6.26362672425974	-6.26362672425974	-4.63957083364424	-6.26362672425974	-4.68249931367844	-6.26362672425974	-4.75776178743285
NPPC	0.00648724938117855	3.14682948517297	1.56307311308051	-1.0741012744469	-1.1830605641242	-2.59041825454602	-0.747243299993991	-3.86527542704121	-1.26920295165117	-5.29380130572519	-0.826704579967135
LRP4	0.0066059439132706	1.23695078067634	5.09457105255821	4.13825441049858	4.1023075113697	3.66688126358993	3.95822305842696	3.36059231490855	3.67898988030521	3.45844841603247	4.24182719066116
IFI27	0.00680116515491741	-2.23031949064503	2.38501960871827	3.47246803205822	4.88216899351108	5.25952841091048	4.35204897439847	4.9682363885599	4.47124422630424	4.6977772574177	4.08678623298462
SPON1	0.0068596958753065	3.4130400866202	1.34679866046086	-2.35848114328838	-3.06050961953431	-3.48154082340602	-5.23420781871499	-2.71765730924863	-2.68394010489708	-1.79835233142988	-0.0604651431004552
THSD7A	0.00692409566908048	2.44102092845376	1.43590585500151	-0.803502406196077	-0.941880732801769	-2.48366669009744	0.301790301680239	-1.85138606788073	-1.05977394114391	-1.99958069701185	-0.857673538029497
KCNC1	0.00697193816874618	3.19219468533266	-0.966834516757917	-4.18413431109131	-3.91179158225031	-6.26362672425974	-4.63957083364424	-4.19186318320555	-4.68249931367844	-3.72931161519238	-2.46872829062949
SPRY1	0.00697193816874618	1.13028435273355	6.02611681429684	5.25712342454968	5.053256982092	4.43648769401263	4.59952891648512	4.63536571211818	4.72638678625083	4.78458539862171	5.39168499711364
TEKT4P2	0.00723493117516489	-4.78073355699471	-3.991331114296	0.829305471540607	-0.83489806840617	0.435051207876027	0.860286241940429	1.12532161364644	1.12296856620479	0.199618479289531	-1.29281191025284
SLFN13	0.00730360578850293	-0.917196370221031	6.12270516747636	6.71888114335225	7.31099786463956	7.25567378143053	7.02478779846868	7.14444351739369	6.83619864639812	6.93483489173942	6.99299004081028
TENM3	0.00738330168579328	1.98911193356587	1.04948418720527	-1.57784629413904	-1.05743665810106	-0.292684627883033	-1.20716199798222	-1.36464339199881	-1.74557047395201	-0.568579735647834	-0.316000037104905
TENM4	0.00738330168579328	0.834070235173544	7.43239313537933	6.89516304793381	6.65668140360104	6.47978673844277	6.46061640449943	6.19074363522108	6.88068202433231	6.42274238222905	6.66198402478862
SHC2	0.00790821562011066	-3.76326066446916	-1.51631146981101	2.39189533417423	1.2891598838181	2.24996117000533	1.85510525333573	1.67637667939253	2.29287449401763	3.43200783762752	0.902245374387501
GNG11	0.00790821562011066	2.39473957369475	-0.800993209451698	-2.25846067938515	-2.77025744072039	-3.28942691853238	-3.04180911823721	-3.86527542704121	-3.09881744518805	-2.99647567812129	-4.03714974145397
FZD7	0.00808102890728893	1.45715121020063	3.93267922294214	2.62909206806996	2.35852784578874	1.85670152803701	2.38318949951559	1.82527923080046	2.75576744389694	2.75497943115529	2.875986894761
KCNJ5	0.008175224684655	2.13246234448661	6.15031229016057	4.26025146504693	3.03569610079209	3.65378587905324	2.88727573365922	4.26689000250672	2.7502186526386	4.05696914525417	5.31043467731107
NUP50-DT	0.00834291393687623	-1.01679498947234	3.99039268238061	4.9525086085855	4.99039159975679	4.91753331339279	5.13556391200328	5.05404253462476	5.24385289781912	4.87752975940552	4.83586509087471
LTBP1	0.0086021926475506	0.976333475849155	5.38488663888802	4.41405244370873	4.43808581214261	4.35522555033326	4.29542563595314	4.06123001563592	4.27461912417948	4.75755726997815	4.568843485676
MCF2L	0.00862726186682553	0.833349847972442	6.64615144203272	6.05358976067666	5.6880368039152	5.62981305757606	6.01921590927887	5.48141169939157	5.91456352209088	5.58903306867016	6.00569364854852
CFAP161	0.00880914731440768	-0.745894151993529	5.44763074313701	5.97164492496058	6.21270625980253	6.24722463494674	6.22401954790604	6.2041338079729	6.24434539297758	6.25021971904882	6.17256580942852
NOMO2	0.00895498519345863	-1.02958024338149	4.26562482299833	5.20934111712149	5.3430300549822	5.05171153580028	5.04549026559959	5.25384303633358	5.35724028721938	5.56451957364882	5.45172894803006
APOL1	0.00895780979892433	-1.30837922169269	5.2410875665048	6.45726209355896	7.02173323372782	6.52003347150509	6.37322238401461	6.52388769239094	6.4497925484396	6.90149709211006	5.8514808832941
AC090877.2	0.00908896710150884	-8.24488834435557	-6.26362672425974	-1.77109631821147	-2.14104288218064	-0.768940369607132	-1.40006227837209	-1.04205782254029	-0.315093850212609	-1.92933939398334	-0.00741044587517466
RALGPS2	0.00917146687801938	-0.757131359874981	5.64526134067265	6.18013556438945	6.40301201848823	6.5055278691986	6.48177144386371	6.52954282267297	6.31933238265127	6.34227878089374	6.42461844527618
DAB1	0.00917146687801938	2.14100738684588	3.27962246663938	1.17170621199884	1.19971193423345	-0.51124867608259	1.70127585888058	-0.33743636486986	1.01605600323249	1.45045100528623	1.85962702245578
SPEG	0.0103413837227726	1.70518459150419	1.44253760153414	-0.137772940516299	0.296822997968964	-0.833041246204209	0.060668082890201	-0.678903572748586	-0.59684475440304	-0.568579735647834	0.0437621878237992
SLFN12L	0.0105414822056476	-3.63927800896622	-3.991331114296	-0.875779134569861	-0.344319778909875	-0.900123176137744	-1.45260532247656	0.152065478584302	-0.842984302108367	-0.465565748963734	-0.737597161604835
BX284668.5	0.0105414822056476	1.56629293548217	3.55217978948654	2.76602276726525	1.95344336086772	1.63178463157563	1.73690557134578	1.30650334874048	1.83392559338801	1.76307136470985	2.38119897930136
P3H2	0.0105738848387908	-2.18028701302539	1.36785575313764	3.14275436798771	3.41747138441858	3.5093991507984	3.07993388245481	4.10267477377519	2.74464843758802	4.11629348019	3.66328144522769
IGFBP7-AS1	0.0105738848387908	-1.08133235044381	4.46199978402704	5.64834279240761	5.40573602348543	5.37972579608775	5.54154068222407	5.36409797552369	5.38480707339587	6.03760914106828	5.44460663757159
TTC28	0.010606924533078	1.08388457566357	5.76716317367439	4.87754410809208	4.74590473408501	4.60319743736684	4.41663875088061	4.18215491101453	4.51197980148501	4.64623543518698	5.23538176765822
SERTM1	0.01132812830569	5.06945795804986	2.49438104307492	-0.768678054187973	-6.26362672425974	-5.27831314785588	-4.21972031226295	-6.26362672425974	-3.94630196242968	-6.26362672425974	-0.600321432932697
ANGPT1	0.01132812830569	1.42423647041458	4.10664918436328	2.67408656119862	1.99270619917241	3.10777294393662	2.69838581207771	2.19295060949183	2.74464843758802	2.46015560391265	3.1936320019621
CTSD	0.01132812830569	-0.874754770087913	6.94728045039126	8.01477808769627	7.94678977284316	7.65165482880721	7.6390308219804	7.69294841643474	7.68998525172552	8.15585688923129	7.68541207072547
CACNA1H	0.011452154629515	3.08647043445647	0.569413976172993	-2.70838937807694	-3.64752440360834	-3.70322531806402	-1.81578053829482	-2.71765730924863	-1.09929797550109	-6.26362672425974	-1.98568002858535
AL360014.1	0.011452154629515	3.26633895454863	-2.00083033837829	-4.60779107054626	-4.65369882868786	-5.27831314785588	-4.63957083364424	-3.86527542704121	-4.26794191828023	-6.26362672425974	-6.26362672425974
MROH1	0.011452154629515	-0.720795476662208	6.53263364520643	7.13430540079579	7.30101291187592	7.29181431211646	7.11809462021446	7.35887746827859	7.15622664686784	7.45612871644194	7.17387198446014
BMF	0.011452154629515	0.948708430919749	6.60221759468842	5.89701631590128	5.4048266590418	5.47545581532381	5.95888915667383	5.20084869664416	5.67239951917239	5.42023148256185	5.9881114213253
LINC00491	0.0115059052316465	-4.85728088102487	-3.31800100294928	1.52040454864676	2.30494317820862	1.27686197354996	-0.206269144753426	0.874984123688826	1.8021006153566	1.89475706276431	-0.826704579967135
TMEM163	0.0115887467699129	2.55855672855108	-1.36968983475962	-3.36577261527236	-3.42425207475643	-3.96526920978015	-3.40620071941535	-4.19186318320555	-5.26650208568337	-3.99028561690308	-3.20015910256763
SP8	0.0118858303402934	1.00083309885561	5.91546172347511	5.32721272350162	4.85978050102881	4.45673613302898	4.86806881828527	4.78616308179083	4.90741578041828	4.6584038477952	5.25315598094515
CCDC200	0.0126882202126577	-2.91369486601911	-2.86072990802709	-0.0307462882591301	-0.554635398856099	-0.648697988398496	-0.399041739331378	0.430251607554717	0.0705380212792987	-0.346352010753858	0.547804543788634
GRHL1	0.0131954505438468	0.832903105955056	6.81872648281972	6.07771096982883	5.88446241253584	5.78867254282804	5.90509355564871	5.98101297072404	5.88796500876299	5.72728282087674	6.48930749117362
PNMA8B	0.0137518970489827	2.16269376653	0.707970214622649	-1.51878326561575	-1.42029911863782	-1.53715879374577	-0.814419338084236	-2.47535758034659	-0.911690509463661	-3.14778967396023	-0.921680107551038
ZFP36L1	0.0138787397089406	0.634818967223121	9.33149254951167	8.88230474177324	8.70610549225878	8.59801699489983	8.60830217441473	8.65245894965997	8.65194657871183	8.55448612869068	8.8809977723163
PLXDC2	0.0142140414275429	0.986981529358717	6.20228188505787	4.91417423958156	5.38328990323817	4.94884484909109	5.15050301280031	5.34793966469848	4.84240715291074	5.16072741168939	5.74824525918327
SPOCK1	0.0142140414275429	1.49790263169635	2.40213183761736	0.698526088782296	0.199497873899674	1.3069159708521	0.639616690393389	0.841801068262413	0.775054626110317	1.16757866624116	1.30314852167851
CD83	0.0143675097850208	1.71130539370915	2.17009261608734	0.851860414964371	0.0951291022952898	0.182917922741081	1.28615905322469	-0.147760013877984	0.637555471891638	-0.0949713700331426	0.289694086572845
TRIL	0.0143675097850208	2.13424060595952	1.16626802438339	-0.32746975067469	-1.52731554522193	-1.24785289916077	-0.747243299993991	-1.04205782254029	-1.18175071199151	-2.73447553623638	-0.115545647101976
ALDH3A1	0.0148095299245678	-0.78206395228071	9.31139488555916	10.3309520452976	10.1092604719495	9.84508159341172	10.1002745499345	10.148750553297	9.81426242063026	10.1525534293825	10.1754621269096
SKAP1	0.0152227810003102	2.52982624977014	-0.709929995065042	-4.18413431109131	-2.77025744072039	-3.48154082340602	-2.88916903510892	-3.37454163623015	-2.94687841320458	-4.71903889503956	-2.12944361942673
SEMA3D	0.0154219304995079	1.79569772634639	3.08354578472315	1.30845179075406	0.580687430360063	0.30706969915078	2.08906207964682	0.959912805310515	1.99273044411785	0.970397011134667	1.17129514810552
SOCS2	0.0156108620745411	-1.93506297263778	-0.0583255094775134	1.36442998076331	1.95344336086772	1.96433470069552	1.76017906440644	1.64465894200552	2.09695650353222	2.31578056390884	1.58232510110273
FAM27B	0.015722785672192	-1.92120136450311	0.347110702945388	1.97033988211415	2.2892604686115	1.96904138587879	2.4669085659261	2.15742936316441	1.78592093012742	2.84541265175133	2.30284401774552
WNT10A	0.0160570359390882	-1.00334357731286	4.07498774262536	5.01255160306678	5.17452703109252	5.15445992180085	4.91159112910642	5.23426416878244	4.992126469388	5.30156452125569	4.76457078776023
ADAMTS9-AS2	0.0163636918633113	3.64250907242594	-0.898193928261909	-3.36577261527236	-3.91179158225031	-6.26362672425974	-5.23420781871499	-6.26362672425974	-4.26794191828023	-6.26362672425974	-2.7885783530579
ADAMTS6	0.016424143335162	2.0887718122518	1.96428348302362	-0.701454033491882	0.501234354976565	-1.16301562047385	0.393947325697922	-0.21599996588056	-0.0993780794497208	-1.67827440863647	0.594314497054642
EYA1	0.0164585734850005	0.871364605177564	5.86328167843241	5.11808392434657	5.02690270784993	4.98240397231462	5.0995222605922	5.00304853763241	4.5555787309303	4.75755726997815	5.27607359526507
CSRNP3	0.0175681079087841	1.18647404960238	4.14273018884323	2.70228775386914	3.39566631337622	3.10777294393662	2.88198104955106	2.84512885081425	2.98092469979304	2.4796498834382	3.07974104012228
EGFEM1P	0.0182651115184087	3.15971883983458	-2.41480927433061	-4.60779107054626	-6.26362672425974	-5.27831314785588	-4.21972031226295	-4.61470038571344	-5.26650208568337	-5.29380130572519	-5.32253963718611
FAM107A	0.0187394908891027	3.32346914174601	7.16328752964949	5.39116961455899	1.56139719596233	1.17462344432392	2.64936823055204	2.41600933379533	3.11864270493338	1.29040716588545	5.4825787430048
ERC1	0.0191327409630453	0.575025159284246	7.15422585430411	6.58581738653848	6.64729265985348	6.5533232438752	6.68715846503931	6.5030341750153	6.53535366846982	6.48294435929696	6.62658223602265
RNF144A	0.0194429495763465	1.59024775320877	2.68820484053044	1.00058142521757	0.982865834831304	1.019919924918	1.62092012554844	0.445058278963776	1.49219462339347	0.199618479289531	1.47456074432943
CNTNAP5	0.0199705364339629	3.26747169104574	-2.32196443796306	-6.26362672425974	-5.24486229332364	-4.69827953409389	-4.21972031226295	-6.26362672425974	-4.68249931367844	-4.30912861248446	-6.26362672425974
NTN1	0.0202669005731887	0.746317595674011	8.48904635410052	8.03108347107628	7.40278720683115	7.79869965698285	7.91226304602319	7.40196438498347	7.83832461982001	7.64530945665794	7.78784801071706
CBR1	0.0213335987141564	-0.936753722045114	5.21566322939319	6.15257946470516	6.39913593324984	5.86578111042144	5.77795898417603	6.36411347662714	6.3719921378018	6.01774399930598	6.13471346425276
LINC02688	0.0213335987141564	2.36720439166808	-1.15424605889287	-3.36577261527236	-2.77025744072039	-5.27831314785588	-3.89491209260902	-3.5991429204739	-3.26866237380337	-2.99647567812129	-3.04953771528942
STAT4	0.0217484125218546	1.30793859537516	2.44569638534504	1.27546122863434	0.762056021786883	1.07335236301043	0.984056637419533	0.852947106084982	1.269806632049	1.23029969656323	1.52944889222209
GUCY1A1	0.0222356786386162	2.24190027199916	5.01393577804315	3.01367065363965	2.15725528623882	2.92848646762882	2.60827747609343	1.67637667939253	2.69641263125675	0.470356523899762	4.12094427721508
IRS1	0.02249638926336	-1.042574131377	5.2214590472573	6.15314712749933	6.08767068296888	6.59483545213683	5.95195759383303	6.1361895823037	6.53756994382907	6.55707530604207	5.89683491238241
HLA-J	0.02249638926336	-2.68200114999345	-1.62305202191989	0.540883972359703	1.9283501528358	0.846612267381164	0.437908336963032	0.89668958624647	0.839183063729705	1.41713757752841	0.523974933691075
COL17A1	0.0230174420477838	-3.25875894653916	3.84153472485502	6.56143417082616	7.09713465036732	7.59825534353625	5.53607346918738	7.10434386276591	6.56824553185591	8.38844606872958	5.85297603217832
GRP	0.0230700377405985	3.82132694636295	-2.73567958203245	-6.26362672425974	-4.65369882868786	-6.26362672425974	-6.26362672425974	-6.26362672425974	-4.26794191828023	-6.26362672425974	-6.26362672425974
FCRL5	0.0237360136046918	3.65036550827639	-0.932106038006846	-3.85705926992066	-6.26362672425974	-6.26362672425974	-3.21253075249316	-6.26362672425974	-3.26866237380337	-6.26362672425974	-3.55878872608346
AC010332.3	0.0237360136046918	3.05057371468073	-1.41692717826446	-4.60779107054626	-4.23557081372004	-4.69827953409389	-4.63957083364424	-6.26362672425974	-3.46120450749807	-2.85953620642484	-5.32253963718611
ELN	0.0237360136046918	1.34875164044129	6.36079023281101	5.63864649102571	4.70067947060084	4.63538306344861	5.03658273448451	4.35478561773767	4.98269321839483	4.3282631611207	5.71508651927005
GDPD5	0.0237360136046918	1.14470665985206	5.03548094416945	4.19117519570987	3.60334349187505	3.50454442411961	3.97944945226928	3.50713079925867	3.90679494508659	3.70610618872973	4.44265651335104
BX005040.1	0.0237360136046918	-1.87822217426344	0.117736442032082	1.21584772726754	2.28531300852964	1.84650650575878	2.31410384319179	2.09777433601651	2.00209850504742	1.78934655569018	2.05519238767439
SHISA9	0.0237360136046918	1.42875061532767	3.03610175303928	0.969977916176737	1.2891598838181	1.77304986887056	1.23723851359098	1.35434870768409	1.94008966257595	1.72000958259575	2.1862247438081
GREB1L	0.0237469049796714	2.00954327067349	-0.175295086908437	-2.25846067938515	-1.98034995859986	-1.38526609428028	-1.62279503987689	-2.1744665157169	-2.56849984976866	-2.61939631015686	-3.20015910256763
AC008676.3	0.0239047077415426	1.91046748668089	1.26684814237611	0.0880125804796992	-0.703577279254179	-1.24785289916077	-0.921439204124623	-0.88566897411924	-0.842984302108367	-1.73706444465843	0.217244951284847
MTMR11	0.024463979278535	1.06138943107199	4.22196225055332	3.16769041143121	3.40661004407242	3.18464948440387	2.99909753520676	2.77361385648885	3.36543511616638	3.19116443915498	3.10806630724636
CXXC4	0.0267550363340719	1.02961135423551	5.483043130612	4.26865800789298	4.02392940387178	4.79829844029649	4.80092148068734	4.05762158117808	4.51607254683491	4.22038562537754	4.69424777486584
EGLN3	0.027182025891368	-1.54030779851164	4.21423201160819	5.19893213453185	6.29058604956386	6.01746803729625	5.51613271473645	4.86190929297565	5.75886961976046	5.80821437129553	6.06366124649968
LINC02347	0.0276593419897496	4.0875423845732	-2.07466372659829	-3.36577261527236	-6.26362672425974	-6.26362672425974	-6.26362672425974	-6.26362672425974	-6.26362672425974	-6.26362672425974	-5.32253963718611
MRTFB	0.0276593419897496	0.599050416890399	8.87951253078827	8.2261977544076	8.48854927352403	8.15477337803185	8.25507652019296	8.16702088564388	8.40745563740411	8.149404992493	8.35519122115551
CAMK2B	0.0286426877211251	2.47882710744655	1.42255020129948	0.0298547910420177	-2.14104288218064	-1.59156412079441	-1.34936580011785	-1.21748383339773	-2.56849984976866	-2.41358244729075	0.217244951284847
AC083855.2	0.0292124420332602	-1.74937817780314	-0.769995738869814	0.959630763149485	0.773373599874009	0.815589969916076	0.88166615989142	1.16163228492166	1.04353604204716	1.11036779895078	0.883640137858485
ACE	0.0293551447421627	1.70083503302747	4.72257814701474	3.42812677670223	2.51504218684148	2.67557571299143	3.3003561803734	1.5173406119537	3.62392440671662	2.38633460899549	3.57181520435028
ALDH1L2	0.0298464025342066	1.17169743235346	3.54140812360538	2.7053874601436	2.07732546365616	2.11632804703502	2.47747882908908	2.56578004146711	2.58861023674381	2.04189048633587	2.2347437158637
AC092902.1	0.0301929183984959	2.10596371479132	-1.11476544275611	-4.18413431109131	-2.64444707233318	-2.8310099009577	-2.88916903510892	-2.85600101264318	-3.46120450749807	-3.72931161519238	-2.91316566350183
ZMAT4	0.0311865500694155	3.35231167200005	0.166621657235368	-2.25846067938515	-4.23557081372004	-5.27831314785588	-1.62279503987689	-5.21538994788243	-2.94687841320458	-6.26362672425974	-2.46872829062949
ARHGAP31	0.0312731096941782	1.4068110922144	4.6040919090393	3.50662988321947	3.08194217685132	3.37222203476226	3.51906952598537	2.0836502936497	3.42932841845746	2.52100497466131	3.46323252188464
ANKUB1	0.0312731096941782	-0.783210742410572	6.79786643364742	7.34635312101803	7.42167880494357	7.72322423016916	7.76085464569201	7.44713824313219	7.81708513574388	7.34769910148721	7.68993670787735
NCKAP5	0.0314130379653815	1.27499647546052	4.00726592023243	2.76898865385616	2.78481712420067	2.29564149295981	2.80013663189215	2.76183515815811	2.61632537842778	2.11850200406042	3.37440704359544
WNK3	0.0316440649766021	1.45742033217696	1.9078924223263	-0.0940049866138634	0.828666848752137	0.393639474896843	0.480569308899217	0.0968791519962775	0.890528482343359	-0.0200513488347965	0.72547247923911
SNORD3B-2	0.0317320702645883	-5.4209083059736	-4.719905143704	0.759444442511981	0.963233620402314	0.906724626507525	-1.30039049123135	0.353849219836261	0.41717333646499	-1.62178656660192	-1.57213112637794
ALPL	0.0323143265695628	1.53179514338244	5.92585252213391	4.79119423058131	3.24325110595863	3.59105146682894	4.21664631132089	4.22138657255124	3.95220876275932	5.12867234469192	4.9697850844946
EFCAB6	0.0327255965475949	-0.947698634731355	5.83268482431947	6.63032662848565	6.95744768709213	7.0746764450795	6.93352854515334	6.80138050925594	6.8714472200986	6.60575522071052	6.1885229146888
COL1A2	0.0327255965475949	1.83134800127626	0.628770954333455	-1.91599585268822	-1.47281527448538	-0.270323982762916	-0.780440365618144	-1.587583937787	-1.87679112766711	-1.00113571608214	-1.33576907219841
GRM4	0.0335475449947557	2.22615292341275	4.1508520975883	2.62254818015805	1.35089729979021	1.67851176992282	2.59215638514572	0.0394975727774635	2.21444869951891	-0.301294528778435	2.59070298432094
ARHGAP45	0.0336970657993972	-1.29675947126164	2.20171077151739	3.46150982776013	3.76088895353339	3.64939420207113	3.51223177533814	3.38383284460599	3.22247791808091	3.62526919587062	3.2690397817718
C10orf105	0.0339009597108803	1.57562825986908	0.0671364955879428	-1.63943092599133	-1.6429108647309	-1.70694581459154	-1.03703853695303	-1.64915134427983	-1.87679112766711	-1.32267489904042	-1.17111992653707
NOL4	0.0339009597108803	3.36273792821358	-2.62060911405924	-4.60779107054626	-5.24486229332364	-6.26362672425974	-4.63957083364424	-6.26362672425974	-6.26362672425974	-6.26362672425974	-4.35292351179824
KRT6B	0.0339916469510211	1.352741898791	5.06640232056376	4.30691349388578	3.22069169669994	3.50292254479404	3.27230135089539	4.18766796795394	2.99741271495496	3.47311101788717	4.13674302947489
HLA-DRA	0.0351590372805063	-2.24821148404738	3.7708345146237	5.95676474443199	6.60812721835442	5.64790457628041	5.41207245159851	5.49303581284351	6.27847628002346	6.88255296130126	4.66798668931084
SOX13	0.0363699575321231	0.641875953518046	6.53418679994859	6.16501673906612	5.86904981904279	5.92026370574182	5.71235341396762	5.77267718163361	5.88226890836882	5.76318810908998	6.00111587196108
SORL1	0.0371646288397993	0.588042594607286	8.55321576590712	7.98583240646052	7.82376275866024	8.0663944845626	7.90208222171645	7.76543176335503	7.92036447718084	8.03896969406315	8.17488332839243
AC007938.3	0.0372765833225505	-1.66956010783634	-0.543421772725128	1.24169857074598	0.982865834831304	1.20686005755322	1.33347500132892	1.15263993436079	0.959473953792766	0.855718183522332	1.08435331154896
CD74	0.0372765833225505	-1.50173967187269	6.72748554380505	8.25206418111215	8.59782314888551	8.06961654393627	7.79655558956817	7.85546792722925	8.46119329911267	8.87608821699516	7.35160414676648
CYP2B6	0.0374139681026273	2.00049109089287	3.77478154025931	2.22913356907976	2.89253607394468	0.954973121302584	1.96935128332994	1.05949224003302	0.156948633211414	0.933174476548738	2.12417828880479
AC107952.2	0.0377834297433908	1.622939984677	0.117736442032082	-1.77109631821147	-2.05846025147852	-1.29221879021468	-0.997467266174754	-1.78077734850972	-1.56872164340667	-1.62178656660192	-1.05889900542391
CEL	0.0383485891022088	-1.70777226266156	1.43590585500151	2.86636383203146	3.38094432854173	3.16221909377303	2.96194201239047	2.71678822378624	2.55080853405398	3.43200783762752	3.67820245038011
CECR2	0.0387281227621189	-1.94702873067882	0.931865182842826	2.9627703568983	2.1044637643498	3.46843498014054	2.1431761783555	3.08143364237304	3.15898535489314	2.71441692038138	2.81592467886513
GAREM2	0.0392069069375712	1.621149154697	2.89091408343995	1.4107410272713	1.84498672333952	0.896878230162978	1.29415359665244	0.819247280203742	1.8701886167407	-0.0758734709220782	1.27487153548581
AK5	0.0399446221949718	2.53577324830558	-0.370715792877761	-2.84682013855908	-4.23557081372004	-3.11991518694895	-2.50933533126516	-2.85600101264318	-1.41120331253587	-4.71903889503956	-3.20015910256763
ZNF835	0.0399446221949718	2.49928591782948	-1.32395024615832	-3.59060373956376	-2.77025744072039	-3.96526920978015	-3.21253075249316	-6.26362672425974	-4.26794191828023	-3.31685376599695	-3.77823285245684
RNVU1-31	0.0402680004718627	3.65303320899576	-1.93059229724413	-4.60779107054626	-4.23557081372004	-6.26362672425974	-3.40620071941535	-6.26362672425974	-6.26362672425974	-6.26362672425974	-6.26362672425974
PLEK	0.040647504098604	2.1925571720659	0.912887590347421	-0.768678054187973	-1.01788063930534	-1.38526609428028	-0.652003176205281	-2.85600101264318	-0.684300527640602	-3.50839271476006	-1.25109692755233
AC015522.1	0.040647504098604	3.28734943627248	-1.79961090916266	-3.36577261527236	-6.26362672425974	-6.26362672425974	-5.23420781871499	-3.86527542704121	-4.26794191828023	-4.71903889503956	-6.26362672425974
RAP1GAP2	0.0422241013727509	-1.39641646011999	2.11718767356537	3.42248705464337	3.60492804499487	3.64498911564969	3.1717478350496	3.85078829700685	3.36724867742365	3.76289959457138	3.08585773204434
SEC14L6	0.043220295168497	2.31189613988064	0.922407590904606	-0.63722342852148	-1.9062523812505	-2.48366669009744	-0.399041739331378	-3.86527542704121	-1.74557047395201	-1.62178656660192	-0.766692374536965
ECE1	0.0451407205550582	0.719468346812579	9.3958024410476	9.030661478712	8.62877176411091	8.32987468694316	8.60529321122991	8.45173137171379	8.74651111360306	8.53326541776678	8.94464678224321
HSPA2	0.0452280501689156	1.11887168786078	6.87588558351638	6.21779643685398	6.11016065069617	5.39903797448924	5.58658387733801	5.17054391360366	5.54760203262574	5.15720070730047	6.33008841483612
FGF9	0.0461227915437592	2.46079427228825	-1.11476544275611	-3.36577261527236	-4.23557081372004	-3.48154082340602	-2.30229725109271	-4.19186318320555	-5.26650208568337	-2.85953620642484	-3.55878872608346
CLCN5	0.0470440531221796	0.861004253718487	4.93735631479194	4.26551129192451	3.89127117663767	3.97014285433742	3.94177773674386	4.05158739470874	4.07491715551631	3.96890078266472	4.37766244292781
PHACTR1	0.0470440531221796	2.42700940449088	0.134216251704119	-2.99995733125021	-1.13995900956883	-3.70322531806402	-2.30229725109271	-2.3679352668091	-1.36230034100073	-4.30912861248446	-2.20708090450081
KC6	0.0493100651812822	3.01500515150737	-0.56987256126036	-3.36577261527236	-3.91179158225031	-6.26362672425974	-6.26362672425974	-3.18024212766267	-3.46120450749807	-3.50839271476006	-1.91883637251987
EDNRA	0.0499876304400164	2.30562884016481	1.57519442420583	0.0298547910420177	0.0399696152339412	-1.4847307993032	-0.229003389211998	-3.5991429204739	-0.714671620177387	-2.07341768969629	-0.499192554897503
JUN	0.0499876304400164	0.581498048775619	8.35189337121687	8.02140010129358	7.85505930073687	7.69109164976919	7.6346103336028	7.85130553767444	7.58139006343788	7.78349904750094	7.69494749535051
FMOD	0.0499876304400164	1.7142427375181	2.34310263962762	0.698526088782296	0.727560631621225	0.166619918007807	0.94396818023536	-0.555879962569389	1.45174333548515	-0.323647375509248	0.920613726336575
RASSF9	0.0499876304400164	1.15261133306814	7.62307117028526	6.65738831720535	6.56237433867196	5.90253552803698	6.93815950152764	5.88824084475589	6.2192111481944	5.84563106169059	7.13248836653559
PLAGL1	0.0503263031009893	1.14775654716849	3.78916227620606	3.0011129467542	2.53179940835646	2.38287934431818	2.83890914729912	2.18415195325445	2.67020777236053	2.31939142714322	2.98255126853406
PFKFB3	0.0504990724670907	-0.85883516174483	4.88597634821001	5.65316661390927	5.73582501357856	5.83839150030641	5.56030724817034	5.79162702434071	5.5878218369262	6.1619740068981	5.51731576368188
BATF	0.0512795864150521	-2.39378008678102	-1.73832550561672	0.440286747195884	1.09535922099535	0.906724626507525	-0.140139988714814	0.784741395939571	0.588647528815639	0.933174476548738	-0.316000037104905
BCAS2P2	0.0515573005540233	-1.35706386086667	3.78002749932946	4.91417423958156	5.06654329218577	5.23872823276938	4.97388564248448	4.85845693668839	5.89521078378669	5.19159324035077	4.55200466411544
BST2	0.0515573005540233	-1.75297726367198	3.75626899157666	4.75948423260017	6.36330638280944	5.56639219727026	4.98750798830872	5.79415906122079	4.74881977060425	5.46289161583474	5.61888451641768
DACH1	0.0517799942762121	2.75888230548968	0.0323895569500955	-2.99995733125021	-3.23094741818189	-1.29221879021468	-2.62517967178101	-5.21538994788243	-3.46120450749807	-4.71903889503956	-1.62443307072733
LGR5	0.0523838365091794	1.54592640692007	4.28697036762093	2.76898865385616	2.8530779493239	2.41427987328913	1.71920070406734	3.14175418264935	1.62545880896155	3.4860205031818	2.95608257789847
NPY1R	0.0523838365091794	3.53411738023388	-0.769995738869814	-6.26362672425974	-5.24486229332364	-6.26362672425974	-2.12127612929723	-4.61470038571344	-3.26866237380337	-4.71903889503956	-5.32253963718611
CD5	0.0526022570069636	1.79937455161835	0.134216251704119	-1.84172769559867	-1.32067572451936	-1.83236381327487	-0.9589524711872	-1.92562917346606	-2.68394010489708	-2.15123845816236	-1.09534461250706
FGFR1	0.05378429682193	1.18038372837652	3.86023010565322	3.19881629713177	2.48093227485869	2.42459665580334	2.64312225273524	2.5175636201032	2.3230887908158	2.42706809492022	3.14173000002413
NTRK2	0.05378429682193	1.75260253171606	4.85772396603401	3.11505065926788	3.99642530714594	1.52716032291744	3.5326485646634	2.01584571154052	2.95944511444974	3.58083146067072	2.59356782307357
PLPP3	0.05378429682193	0.931376677568232	5.98298156223668	5.36347536052912	5.13778189863904	4.76553161834356	5.10464535064572	4.60354811923758	5.13894867361288	4.57174458263586	5.46117099418211
VRTN	0.05378429682193	3.01900582652044	-2.07466372659829	-6.26362672425974	-6.26362672425974	-3.96526920978015	-3.89491209260902	-4.19186318320555	-4.26794191828023	-4.71903889503956	-6.26362672425974
NCAM1	0.0542999860522651	1.61598503614678	4.35709452482647	2.59272771683158	1.39552616173379	3.12895763063474	1.67702428021145	2.67657641229386	3.3398029341926	2.60624449095496	3.36772856034395
BCL2	0.0543869545577297	0.988736322242529	4.71438116535416	3.89253219047763	3.41023958396035	3.7430514039314	3.73561268450578	3.45138916812721	4.01023203211418	3.36195562586344	4.03081609320975
FAM124A	0.0543869545577297	1.9898773809521	-0.491932063575059	-3.36577261527236	-2.64444707233318	-2.29128756588394	-1.81578053829482	-2.08666465157058	-2.94687841320458	-3.50839271476006	-1.73509378675553
FXYD6	0.0549985393411144	2.03518785689616	3.3935255640297	0.673419775961902	-0.52660713564557	1.14996429526632	1.37928828461914	1.40065813044209	0.588647528815639	1.23795151611739	2.79864925846593
MAP1B	0.055165414864905	0.777065617655283	6.86435569965749	5.69235946484872	6.34966705377593	6.02596279699023	6.0398669775774	5.61261968385202	6.1913296860853	6.2608216805364	6.34057131780349
ACHE	0.0571095037110468	1.91796241626777	-0.709929995065042	-2.25846067938515	-2.52873340878497	-3.48154082340602	-2.50933533126516	-3.37454163623015	-1.80968941425819	-2.41358244729075	-2.7885783530579
KIRREL3	0.0572797195191609	2.00098586021874	0.0671364955879428	-2.58208625369266	-3.23094741818189	-1.70694581459154	-2.12127612929723	-2.3679352668091	-1.56872164340667	-0.768706701348269	-2.12944361942673
TRIM22	0.0579554232981427	-1.23527806513677	5.07709674640362	5.82046151563	6.47950404192509	6.42987472757101	5.96045987808325	6.65841761709427	6.04293369148771	6.88590521736546	5.81266778388953
PTPRQ	0.0583634971728991	-4.35573137535573	-3.73040224850154	-1.30409802998974	1.53504279839176	0.740500062650214	-0.652003176205281	0.928647496929001	0.444917260328763	0.34841550364495	-1.25109692755233
ADAMTS9-AS1	0.0583634971728991	3.70185432879721	-1.36968983475962	-3.59060373956376	-6.26362672425974	-5.27831314785588	-6.26362672425974	-6.26362672425974	-5.26650208568337	-6.26362672425974	-2.91316566350183
ADCY2	0.0583634971728991	-2.19234584129289	2.03619851735457	3.81716609673514	5.03515352326743	4.80489507457062	4.04960500713846	4.52384606387097	3.80208453382005	3.77215154176309	2.93364822388011
LINC00261	0.0584478359687925	3.42493682031704	-2.73567958203245	-6.26362672425974	-5.24486229332364	-6.26362672425974	-6.26362672425974	-6.26362672425974	-4.68249931367844	-6.26362672425974	-4.03714974145397
FMN2	0.0584478359687925	1.98201218642198	1.70772723279433	-0.30234808724772	-0.182502510439017	0.435051207876027	-0.652003176205281	-0.778585266727122	0.550846816158928	-2.61939631015686	-0.337666765508624
CDKN2B-AS1	0.0588352038280635	-1.14133680094993	3.03171027894514	3.89117170892483	3.83297116975316	4.34891974265929	4.09835873789063	4.46603934325379	4.25809772460167	4.34341631947397	4.00630138918974
FOXQ1	0.059051914428077	-1.01041960711038	5.11235621122458	5.88339602165157	6.5144906565689	6.1451268145234	5.72719242080678	6.53992517977727	6.12320363969704	6.0485282717355	5.76168039464682
CTXN1	0.059051914428077	-0.737219038897127	6.5438563167436	7.63257448210061	7.48489523132885	7.33347339466232	7.08434819534237	7.16401306426032	7.19388623740313	7.1159947624601	7.14071370917936
DPY19L3	0.0590729072542311	0.782474923063588	5.5351652319527	4.63171002964472	4.55089554868377	4.85724447551253	5.08692202587032	4.42461773311524	4.81077078450996	4.79758834347163	4.76266295447957
HLA-DPB1	0.0592424212823694	-3.686005956729	-2.86072990802709	0.829305471540607	1.72187940290734	0.182917922741081	-1.16271375057435	-0.170149929990896	0.105725733935133	1.42386208690354	0.836049447730715
PRKY	0.0592424212823694	-7.76235723983637	-3.50951566794647	4.33720360459886	4.49302819603565	1.22271220791058	4.47142688777073	4.46875895341092	-3.46120450749807	4.43862770508641	4.4370849860746
ARMC4P1	0.0592424212823694	2.48112272920969	-1.51631146981101	-5.2101481322234	-3.06050961953431	-3.28942691853238	-3.89491209260902	-4.19186318320555	-3.09881744518805	-3.99028561690308	-5.32253963718611
GABBR2	0.0592424212823694	2.61004512499319	-0.652265414488885	-2.99995733125021	-2.52873340878497	-5.27831314785588	-2.88916903510892	-4.61470038571344	-2.94687841320458	-4.71903889503956	-2.05577182128889
LRP6	0.0595116140035281	0.516710184053971	6.80109536945141	6.35018651855115	6.28836897204456	6.17878382211013	6.25788196247182	6.24912179446508	6.36497501904706	6.2364390284207	6.33971842005876
DLX6	0.0600503392151827	1.52587638180103	0.864321847532704	-0.137772940516299	-0.941880732801769	-0.270323982762916	-1.30039049123135	-0.498090855086132	-1.31500082752184	-0.738360643124523	-0.42774206729771
LINC00649	0.0612151379920605	-1.53847136100803	3.17399504500808	4.0785447613164	4.87167649800386	5.09110466520262	4.5182503394082	5.32060035633897	4.34533033337083	4.88850995472038	4.04344290038583
GPRIN3	0.0620408343863732	1.77024490797761	0.593450608704625	-0.63722342852148	-1.27333039574905	-1.38526609428028	-0.780440365618144	-1.36464339199881	-0.911690509463661	-2.99647567812129	-0.889321887680025
SEL1L3	0.062304255200273	-0.733657335674705	6.67494925940568	7.45818922930691	7.38733264723456	7.37263170748364	7.31474584704877	7.44334089871608	7.43722117771149	7.74877157458587	7.00635393955617
SIAH3	0.0626629122024056	1.5190795775173	2.484774656594	0.949208862889196	0.528207834960699	1.32171140403964	1.20367823207512	-0.389025333868564	1.11435564148274	0.720245515180061	1.54729049346235
AP002847.1	0.0644255812780489	1.69168798654389	-0.709929995065042	-2.46595592318921	-2.42161556759707	-2.48366669009744	-2.50933533126516	-2.85600101264318	-2.26902273652824	-1.67827440863647	-2.37613886237125
SPIC	0.0653226690366417	1.75254198815765	0.707970214622649	-2.35848114328838	-0.554635398856099	-0.866192352271927	-0.275575705087989	-0.778585266727122	-1.51428207461833	-1.19355854579908	-1.62443307072733
C1QTNF12	0.0661669441642789	-2.27816230070363	-0.932106038006846	1.99588132369036	1.0402087018264	1.13328754720262	0.508324860887456	1.70125817696336	0.796749045039655	1.83546864975711	0.826339980448857
LINC01550	0.066649653601404	1.51442992882082	1.28171803568552	-0.405571132832857	0.296822997968964	0.0470675875019462	-0.478533953915615	-0.61608083353205	0.238474833745118	-1.19355854579908	-0.21229413726682
RAB3B	0.0666566627238578	2.0999275800071	6.52796412327703	5.20222730217917	4.15084406140099	3.16632337139878	4.01737028459623	2.56916318592369	4.37086536094219	3.0352238764913	5.85058304963313
AC007193.2	0.0667411269999611	2.84825003354017	-2.41480927433061	-4.18413431109131	-5.24486229332364	-6.26362672425974	-4.63957083364424	-6.26362672425974	-4.26794191828023	-5.29380130572519	-4.03714974145397
ADAMTS9	0.0677607001063823	3.42101695313319	3.83146390226322	1.85225325882152	-1.01788063930534	-2.48366669009744	-0.399041739331378	-3.5991429204739	-1.02130389528496	-2.73447553623638	2.30634072460609
ABCG1	0.0678262876505508	1.02992732978101	6.40666200049009	5.87102683655096	5.25998063050134	4.78501398816381	5.61438729557876	5.03030581781745	5.27365056392939	4.84533153382715	5.88080022525201
SLIT2	0.0680623412863083	2.11616591125003	3.61956962489702	1.84102293472018	0.773373599874009	0.661286223169428	1.96935128332994	-0.239483252100753	1.61328430039457	-0.0949713700331426	2.83056929931378
AC131944.1	0.0680623412863083	2.80138532176112	-0.709929995065042	-4.60779107054626	-5.24486229332364	-2.70570458270946	-4.21972031226295	-2.71765730924863	-4.26794191828023	-1.92933939398334	-4.75776178743285
FLG-AS1	0.0683648051970382	-3.38355227007305	-1.56869479545478	2.40720543885187	1.19971193423345	1.34362388647758	0.269714988305949	3.04787753324536	0.978582270792055	1.91399051294784	0.956663379989188
KLF9	0.068388792864295	0.861353305306535	4.54214613210632	3.52253374567635	3.85044272125238	3.66252932952523	3.57099109075154	3.59770950859284	3.92660902600749	3.69780720912192	3.57036173459682
GRAMD1B	0.068859049907319	1.14388416724768	4.88110246468728	4.30487136085603	3.33585494078739	3.21071620687316	3.77470620841721	3.27202305829048	3.6848189355671	3.66696253672781	4.22529800098497
IGFBP7	0.0689096811240397	-0.813736483613819	6.75538554486638	7.43608505447799	7.56716032311666	7.43221784418562	7.6313600120389	7.35263331675183	7.40105221301021	8.10033589572211	7.4792656912796
ZNF618	0.069083057742653	0.891004806506933	5.20789907410416	4.16101158495607	4.58501541723004	4.37663858304843	4.5071161338758	3.83962550333556	4.61173382968904	4.08587661909734	4.19637945704734
KLK10	0.070876026227158	-1.0717268913492	4.44723680180233	5.51690381117078	5.51047512188005	5.47214405150063	5.4933106479452	5.75124295615152	5.40657560647747	5.95674252235453	4.78351163034163
AC004594.1	0.070876026227158	2.77007644365048	-2.2347350793851	-4.18413431109131	-4.65369882868786	-6.26362672425974	-5.23420781871499	-4.61470038571344	-4.26794191828023	-3.72931161519238	-5.32253963718611
ADM	0.070876026227158	-1.51735986581169	0.663247204429272	1.98571894460939	2.34341994428001	2.10354267300697	1.69525107580229	2.43467625329315	2.07936265797721	2.57335555323628	1.97836409050072
PLAG1	0.070876026227158	0.767134624444356	5.26560418918116	4.3766258455525	4.22175116382518	4.43563781035368	4.5469707069979	4.33604183326429	4.56824789577264	4.73745476956653	4.6895693096484
KISS1	0.0717930928149601	1.76017374232869	0.402582267515411	-0.73467453176838	-1.1830605641242	-2.59041825454602	-0.814419338084236	-1.78077734850972	-1.09929797550109	-2.23349752031699	-1.17111992653707
SLC6A8	0.0717930928149601	-1.01638345924488	5.50498996749981	6.24014367058661	7.00622820902571	6.76906769607674	6.18047488988426	5.99931137422405	6.46236094939969	6.64890524279671	6.59297655639269
NANS	0.0730390639667446	-0.574817132525404	5.80303637614601	6.44896400322715	6.34422244564703	6.35880262926437	6.47123269984694	6.24145551086343	6.42192501298643	6.40840396493707	6.31302534835815
CYP19A1	0.073887767772784	2.20244009870132	-1.46576369579458	-3.85705926992066	-3.42425207475643	-3.96526920978015	-4.21972031226295	-3.86527542704121	-3.26866237380337	-3.99028561690308	-2.46872829062949
KCND2	0.073887767772784	1.72064908595609	0.332903022103367	-0.839188199057712	-1.42029911863782	-1.89941350829851	-0.683056500243005	-2.59142665103368	-1.31500082752184	-1.86235977936274	-1.13273482912711
FAM230B	0.074035844818609	-4.46291219355867	-5.29444636558677	-1.11726048225974	-2.77025744072039	-2.96824279464864	-1.74854254387832	-1.587583937787	-1.13993538276428	-1.51504224692166	-1.29281191025284
AOAH	0.074035844818609	2.66630702067338	-2.00083033837829	-5.2101481322234	-4.23557081372004	-6.26362672425974	-3.89491209260902	-3.86527542704121	-4.26794191828023	-5.29380130572519	-3.55878872608346
SMOC2	0.0746413350027235	2.70458341261439	3.12947913439263	0.673419775961902	0.199497873899674	-0.900123176137744	1.06103893757031	-1.85138606788073	1.09697398189546	-3.99028561690308	1.57074117365091
ATRNL1	0.0749194495495646	2.01955577784222	-0.0583255094775134	-1.91599585268822	-2.64444707233318	-3.11991518694895	-0.71479296350066	-2.59142665103368	-1.87679112766711	-2.51282232908268	-2.28913497927755
WIF1	0.074952547483998	2.19135785968198	-0.23753982276874	-2.16492721702694	-3.91179158225031	-1.53715879374577	-1.40006227837209	-3.00903165723833	-3.68345968126314	-2.99647567812129	-2.20708090450081
TSKU	0.074952547483998	0.775343062768541	6.91709295953571	6.26083379649861	6.20201470260713	6.06605554631554	6.06139811215586	5.9631225595845	5.7763778363235	5.88057501210802	6.70996595974841
PCDH17	0.075816420259423	2.04587817081468	0.442829610677043	-1.30409802998974	-1.1830605641242	-1.29221879021468	-0.9589524711872	-2.71765730924863	-0.983833081476065	-3.72931161519238	-2.28913497927755
ADRA1B	0.0767215526243621	2.23147384437291	-0.966834516757917	-3.36577261527236	-2.77025744072039	-4.69827953409389	-2.50933533126516	-3.86527542704121	-2.09913778094562	-3.72931161519238	-3.20015910256763
AC003084.1	0.0772568852331432	3.58822103693864	-2.73567958203245	-6.26362672425974	-6.26362672425974	-6.26362672425974	-3.62996079294475	-6.26362672425974	-5.26650208568337	-6.26362672425974	-6.26362672425974
COL6A1	0.0773790290213692	2.51167427447672	6.75188569432156	5.99082602944225	2.35476567668906	2.95956371406027	4.52845235257443	2.21902912272655	3.15898535489314	2.56425417270636	5.00893963135981
IL20RB	0.0773790290213692	-1.18426183245359	4.52506383515196	5.41739742962073	5.81736335276885	5.59977945088982	5.09151667232709	6.28582604523785	5.32494328008288	6.03184334276328	5.73338559371276
AC097713.1	0.07862932160528	3.48467608987838	-2.2347350793851	-3.59060373956376	-6.26362672425974	-5.27831314785588	-6.26362672425974	-6.26362672425974	-6.26362672425974	-6.26362672425974	-4.03714974145397
NDST3	0.0798709346944723	2.70158822758665	-2.15248049107297	-5.2101481322234	-3.42425207475643	-5.27831314785588	-3.89491209260902	-5.21538994788243	-4.26794191828023	-4.71903889503956	-5.32253963718611
CPM	0.0799686717966839	1.03841873313937	6.34649630492898	5.89633834650635	5.26249274651157	4.87051206258162	4.69168234738329	5.30038668463689	4.80743507811379	5.33673147952019	5.81051477677357
SOSTDC1	0.0814963701634467	1.48709912972844	2.47833467751651	0.526935317144732	1.19129844269475	0.150135690335601	1.34121229181181	0.773053565095856	1.56984578620721	0.151812769939901	1.48693984719241
DTNA	0.0814963701634467	1.6936124723833	4.15691366301926	1.93908102284079	0.762056021786883	2.91635313396516	2.61148018945537	1.55194984336247	3.0925693503238	2.13908034599846	3.18795646490241
ANOS1	0.0818758582505246	1.39695836091447	6.3831545307731	5.4211729716715	5.15248409842729	4.29839106163532	5.66689803850086	3.83260464059384	4.90054431560844	4.04393307949175	5.46313033300506
KREMEN1	0.0818758582505246	0.538620841820984	8.32112855997824	7.87655545338035	7.71580678986208	7.77856485591025	7.93864087208763	7.69062053982373	7.78131609503324	7.52028560224048	7.91360630134035
FA2H	0.0824864590148063	-1.3220294099843	3.047022309646	3.85673590306669	4.85446174107167	3.95242666009409	4.22294189903538	4.39632751130701	4.38883186274387	4.84345183586325	4.07760737068162
MMP13	0.0824864590148063	-3.41425115676069	2.5007499473986	5.14573000118597	6.11739504495801	6.28050146452288	4.95131329385886	6.48187480289064	4.86247634171216	7.12259747169696	3.39261504387591
AC008011.2	0.0824927942978677	-2.53684683733242	-1.67953775450857	-0.353036621736186	1.29702309494174	1.01081890498402	0.168974596981731	0.474223383231566	0.588647528815639	1.66430943942353	0.683064341432172
GLI1	0.0824927942978677	-2.74009927593811	-2.62060911405924	-0.32746975067469	-0.118347914711606	-0.102917511461101	-0.683056500243005	0.700865460868367	-0.338551298026095	0.933174476548738	-0.796386456600362
RASSF8	0.0824927942978677	0.79119838380643	4.94904737747441	4.21963747676168	4.1605739623683	4.22552287220477	4.3701249913225	3.98981538682318	4.17045184728919	3.82263935554043	4.2399999382731
PART1	0.0825347312568321	1.77749499572513	4.0556518930204	1.8963202520955	1.25727132722483	1.88187827406429	3.18255523070859	1.25701666395087	3.03668761221949	1.11036779895078	2.85465142047125
GPR155	0.0825347312568321	1.43013751546651	5.66063004996983	4.49688665222373	4.8464466533293	3.28242772341775	4.11988411368662	3.39149722938188	4.29762598317142	3.31208237868098	4.98513837482423
PIP	0.0825347312568321	-2.11504931161411	-1.79961090916266	-0.0307462882591301	0.973083121790442	0.0470675875019462	0.522004929054031	-0.061521367440332	0.431111988985422	0.119038919265694	-0.232447499867143
BTG2	0.0825347312568321	0.582385233821717	8.1727885321709	7.58508872286588	7.90704222949074	7.49475405225786	7.47969608677756	7.6529540672567	7.29845455723977	7.56317539353779	7.66632012923394
C11orf53	0.0825347312568321	-2.65858432794707	-1.51631146981101	0.80639229855383	0.70409679129027	1.44169903524207	0.713014501418435	2.07415685630899	0.345385510408619	1.55828650661803	0.0269055194371681
TGM1	0.0830205987056353	-1.27111038755078	2.43575915543135	3.8719890163936	3.70878865744215	3.47341253793682	3.14547490848883	4.1212315426133	3.61784351694274	3.88975105423821	3.604847122877
CREB3L2	0.0835374161375515	0.642367206060272	8.12004882994389	7.64473557257688	7.31111920684384	7.31845297368205	7.25967427546818	7.41118371835566	7.45917553342547	7.37528191261979	7.91854126530483
LIN7A	0.0835374161375515	2.56830018315871	-0.0962713197251221	-2.07709031046607	-2.42161556759707	-1.29221879021468	-3.40620071941535	-2.00390120456045	-3.46120450749807	-5.29380130572519	-4.35292351179824
CES1	0.0845153910142215	-0.993066956763464	7.08093639284328	8.25193168963507	8.48376670165506	8.18150727423086	7.4593993462719	7.79092006532283	7.6995539037513	8.14654936889368	8.29387344362455
GPM6B	0.0845153910142215	0.96041877697235	5.03548094416945	3.83849908640338	3.7946057181035	4.2880694357888	4.43663912307312	3.92527970768706	4.3042677829535	3.48119297313317	4.27700370468024
TGFBI	0.0845522390067336	-2.54979022850733	3.55064589530882	4.98603223318754	6.1342269901076	6.26694828085572	4.81626973871762	6.57883633950964	5.54078835460315	7.3195786400243	5.30257752407211
SLC26A2	0.0849015065396133	-0.729774557712742	7.66549838744586	8.4075875528501	8.39971096658853	8.16794640726478	8.23126706581959	8.85339099425402	8.33082034699797	8.28536866322614	8.37312088774675
HSBP1L1	0.0849015065396133	-0.864077612401243	3.8111088712692	4.71864901194166	4.60811209903368	4.6069770554888	4.49329347266632	4.88041058860272	4.5831494396172	4.9078263132234	4.54017369493145
LINC01881	0.0849015065396133	1.24263282030174	1.53231664875233	0.125521498054565	0.501234354976565	0.751469455779545	0.0792932713428579	0.115510137121842	-0.00252174190602575	0.0684384086029825	0.535938938661379
AC005722.4	0.0867941351025109	-0.857213173500085	4.49427539024332	5.67507173189766	5.35249356621196	5.04893554194393	5.36588301367982	5.35873195509904	4.9850573199938	5.4256858441525	5.47832253092864
WNT2B	0.0867941351025109	1.0694929266683	5.9346997413423	5.44686574442307	5.03691543273843	4.53261965096477	4.72754684630316	4.78543607682199	4.37627884359296	4.14098995665589	5.36258976669772
CYP4F29P	0.0867941351025109	-3.6930623911124	-3.73040224850154	-1.0741012744469	0.312424156472698	-1.00698377782507	-0.71479296350066	0.650651896738332	-1.36230034100073	0.546276604725009	-1.09534461250706
ZMYND10-AS1	0.0867941351025109	-0.693898186478726	4.73950705697316	5.62520676641136	5.28836268181464	5.49394414882129	5.32159201570015	5.51205712099013	5.45513236831164	5.39393085510148	5.34399637388448
XYLT1	0.0868070305415062	1.16222093742908	4.5974214831049	3.6275736268947	3.76088895353339	3.91510895601491	2.79451164880044	3.36059231490855	3.25614544606027	2.67550116951963	3.63575054674705
TSHZ2	0.0885932917618078	0.539651384165856	7.22805570589148	6.57991844791793	6.75183082064304	6.54566344122054	6.66517290742728	6.65861613208331	6.76490062923598	6.54613781334059	6.94864714520068
CLCN1	0.0889531863169767	-3.4061020622167	-4.719905143704	-1.70376211259134	-1.58395576138446	-1.96973188860208	-2.20894936385514	-1.47181155055461	-2.46161632857004	-1.19355854579908	-1.98568002858535
CYGB	0.0908043030332453	-1.9354691907529	0.213904559606636	1.04040172092751	2.23298824856711	2.1373883911964	2.65558728367087	2.35067200329388	1.52505865865048	2.56120757500319	1.96072091813842
CHRNB2	0.0909591672964206	2.16625694263318	-0.800993209451698	-2.58208625369266	-3.91179158225031	-2.70570458270946	-3.62996079294475	-4.19186318320555	-1.68418037672104	-2.99647567812129	-2.91316566350183
HTR2B	0.0909591672964206	1.77345649317805	-1.03890474392071	-3.36577261527236	-2.52873340878497	-3.11991518694895	-2.40210552474842	-2.3679352668091	-2.80942730549365	-3.50839271476006	-2.28913497927755
ANKRD20A7P	0.0921954770991501	1.84134968302746	-0.680809616993852	-2.16492721702694	-3.91179158225031	-2.48366669009744	-3.04180911823721	-2.47535758034659	-2.56849984976866	-1.67827440863647	-2.28913497927755
DCDC2	0.0929740948426626	0.950885419026179	4.68041824309634	3.56581283393154	3.63625902679607	3.9677932271872	3.66184077088727	3.24266216129163	4.09585003293941	3.46824002308171	3.99442806169144
HES5	0.0929740948426626	-1.63732447087185	0.229327319544856	1.64186425328754	1.47392394335229	1.93576749791196	1.38678436211343	2.25728376734931	1.85475879610103	2.36203122851841	1.63333166671974
AC093909.6	0.0930368817720777	2.22696699762961	-1.07633653139386	-2.07709031046607	-2.9080964195195	-4.28571280743614	-3.89491209260902	-3.86527542704121	-2.56849984976866	-4.30912861248446	-3.20015910256763
FUT8	0.0937123042828417	0.658614833773905	6.07708498928628	5.4211729716715	5.16327882751825	5.26096845606394	5.66265873714538	5.27160313106747	5.67752454615103	5.48315427392573	5.320412500275
OXCT1	0.0944307429836705	0.862068951744143	6.02556480248272	5.17117571811647	5.12126845144072	5.0566949037703	5.34631240055356	4.71311609396558	5.45938935971232	4.60170750164063	5.5680837616351
FMNL2	0.0946845368752475	0.661687561257577	6.40007583846341	5.72212330903344	5.61874916356037	5.65339774500368	5.87442805368882	5.41245666843208	6.00790537280034	5.51026258520667	5.99245927589666
ADGRE2	0.095692196932839	1.59327595694707	0.783047021398116	-1.51878326561575	-1.36962767219458	-0.31539730895946	-1.16271375057435	-0.813404110688297	-1.41120331253587	-0.542128484607891	-0.00741044587517466
PRAL	0.0962892811148842	-1.89365262195852	-1.86361564856936	0.0298547910420177	0.343129288767528	-0.248304627165923	-0.118753799928954	0.415291395093401	-0.181835527521596	-0.392862195905165	-0.153470085403586
OR7A5	0.0980761750314131	3.39193424624825	-0.417987297294917	-3.36577261527236	-5.24486229332364	-6.26362672425974	-3.40620071941535	-6.26362672425974	-3.09881744518805	-6.26362672425974	-1.85495309400883
OAS2	0.0980761750314131	-0.694670865183239	5.73949220015042	6.00284347189408	6.47366182694224	6.43944520255419	6.5214714901372	6.51580159512442	6.59635085433422	6.56717139282201	6.26621265912284
NBR2	0.0984672436118944	-1.29387683901204	1.6855352541526	3.08680453026852	3.11122621533973	2.60475737124939	2.65248110818277	3.30283189764596	3.16733667600598	2.69509025682402	3.02349149853954
CGNL1	0.0985619539454369	1.06604742034917	4.93852969358435	4.25708633954231	3.39932345524999	3.85535224614958	4.06136335723282	3.61745166098891	3.72072644610613	3.25100038990942	4.41943306651121
NBPF12	0.100669144705863	0.79497661276717	4.5413740363093	3.6045145174532	3.85444474622624	3.79566501275979	3.91091568449109	3.64014783202489	3.76679591655414	3.59877113824404	3.77096711083949
MMP28	0.100669144705863	-3.23256644645102	0.557243795314508	3.34112468644743	3.68950248065977	4.12998701869966	2.29032003151119	4.4578496165523	2.76954676567437	4.97918488460453	2.03846951779264
CPNE1	0.101026686877177	-0.586236755101617	5.21856404880539	5.82759135507467	5.88021580154863	5.74337355468077	5.77331947019026	5.8078273962751	5.73167449250936	5.82386979697024	5.84307929334385
NELL2	0.10197481210077	2.33162195914997	5.82064392857415	3.28835681261151	4.0624978573662	1.79971578105031	4.52336036391028	2.55898985853299	4.42932494797378	-0.369419684679761	3.12598606366122
TMPRSS13	0.10197481210077	0.899162920402755	5.57984085360774	4.56416632211124	4.24225927324524	4.37575269003634	4.36159089277703	4.73285920634598	4.74742788216202	4.87446481546642	5.26712963518296
DNAAF3	0.104143175685201	-0.534341451989109	6.34870460980516	6.97999930045042	6.84075510461907	6.9279864500214	6.97530320247439	6.7391036582285	6.91161435137043	6.84718853208331	6.82550553700037
PIK3R1	0.104609287210282	0.592241587188309	7.67080338014298	7.13214749271525	7.41728908292233	7.10399195514609	7.12553449382456	7.00885141296	7.09529921340604	6.70553676484594	6.9430423096654
RPL3P4	0.104676236958955	1.18022799728508	1.78803323827722	0.817894373522221	0.828666848752137	0.407575881864795	0.548981954070522	0.369456818381124	0.444917260328763	0.260990820664049	1.04303311674808
AC108136.1	0.105791918183782	-2.38221397047399	-2.86072990802709	-1.63943092599133	-0.419641344353198	-0.410002094918728	-0.229003389211998	-0.21599996588056	-1.31500082752184	-0.490637899095843	-0.499192554897503
HEY1	0.107936240658316	0.995007782339408	7.91902288127708	7.39611907228405	6.72403019243898	6.54250915526346	7.11668655782199	6.39661103813706	6.93335346575235	6.20311138694163	7.53295281248285
MUC12	0.107936240658316	-1.41168153515515	1.65730645027557	2.94975964857985	3.41205093543156	3.27484475801748	2.68019882769496	3.28236594666862	2.9714176766678	3.29200769860821	2.36787412456495
ANGPTL4	0.108202085136075	-2.13508353014506	-1.32395024615832	0.484261450855049	1.68039841979384	0.846612267381164	-0.0163345463301188	0.53084226369671	0.458591679009659	0.942570531143702	0.672264623487862
AL078596.1	0.109115504421296	2.2981906167698	-1.73832550561672	-3.59060373956376	-5.24486229332364	-4.28571280743614	-4.21972031226295	-4.61470038571344	-2.80942730549365	-3.72931161519238	-3.55878872608346
IQGAP2	0.109171514386855	0.886794302238929	5.92762631169225	5.5107156383461	4.78975527210817	4.55392292328366	4.5071161338758	5.31254884143971	5.00848767986853	5.12918675825644	5.20900370393108
TNS1	0.109181263269841	0.703122599318891	5.94261611456256	5.17955885784311	5.70291017820576	5.20969146646242	4.96827557822519	5.30850617058829	5.06153592794101	5.18369086544114	5.18022985669996
TDGF1	0.110524535706876	2.5932387333811	-1.79961090916266	-4.18413431109131	-6.26362672425974	-4.28571280743614	-3.21253075249316	-5.21538994788243	-3.26866237380337	-5.29380130572519	-3.77823285245684
CACHD1	0.110524535706876	0.532777274234179	6.57399285494714	6.03584620402726	6.0947365323964	6.07044229047024	6.09553633334697	5.76863646537618	6.19490830525986	5.98940843108252	6.04468357178878
ITPKB	0.111167256912626	0.538474180788529	6.50952823888874	6.11984780540821	5.88315709386081	5.83259238780005	6.00771535191361	5.81104575435397	5.99681889413248	5.92805769115468	6.15109238168198
AL357143.1	0.111301643175633	2.24689610368562	-1.07633653139386	-2.58208625369266	-2.64444707233318	-4.28571280743614	-2.88916903510892	-3.37454163623015	-2.68394010489708	-6.26362672425974	-3.36835883010904
BMS1P8	0.111301643175633	3.29809665054779	-1.07633653139386	-6.26362672425974	-3.64752440360834	-5.27831314785588	-2.75114454709377	-2.71765730924863	-5.26650208568337	-6.26362672425974	-6.26362672425974
AC021146.2	0.11131032870721	2.95899217498085	-2.62060911405924	-6.26362672425974	-4.23557081372004	-5.27831314785588	-5.23420781871499	-5.21538994788243	-6.26362672425974	-6.26362672425974	-3.77823285245684
ABCG2	0.112334863086935	-4.3672265606096	-1.32395024615832	1.868936514793	3.07281079644794	2.91635313396516	0.923498332641947	4.70928816976036	1.88545515809415	3.40337341348799	1.1480985766833
SLC38A5	0.112334863086935	-2.44713025427966	2.0405763714343	3.79986963071049	4.85379551522766	4.40903997323435	3.55278044613546	5.04738701046469	3.42932841845746	5.58566363419136	3.5094724086344
AL162388.2	0.112334863086935	3.18813325651	-1.67953775450857	-4.18413431109131	-2.9080964195195	-4.28571280743614	-6.26362672425974	-6.26362672425974	-3.94630196242968	-6.26362672425974	-6.26362672425974
TDRD5	0.112448241672814	2.16988722285867	-0.0962713197251221	-3.85705926992066	-1.8357753007777	-3.96526920978015	-3.04180911823721	-2.71765730924863	-1.80968941425819	-1.86235977936274	-1.05889900542391
RPS28P7	0.112667069331861	1.31313146849468	0.54497007609776	-0.545940497224923	-0.905331245250155	-1.43414143365668	-0.997467266174754	-0.647150274954878	-0.461925271538117	-0.568579735647834	-0.681110003689545
DIO2	0.112667069331861	1.52354779294409	-0.347648470698041	-1.70376211259134	-1.36962767219458	-1.43414143365668	-1.9604571798201	-1.64915134427983	-2.36210811393746	-2.51282232908268	-2.05577182128889
TFPI2	0.112667069331861	1.04505108599334	2.844096756618	1.64832130425605	2.00235719277048	1.88686132570302	1.93907965491414	1.18827785235088	1.83392559338801	1.91399051294784	1.84527587004485
ABCB5	0.112976904253584	2.02255638801325	-0.932106038006846	-2.07709031046607	-3.91179158225031	-2.8310099009577	-2.50933533126516	-3.37454163623015	-2.80942730549365	-4.30912861248446	-2.37613886237125
APOL3	0.114601362948523	-1.72637439260505	1.45571033538218	2.68982189755221	3.80291320958959	3.43650526027452	3.00884616339816	3.62559848548443	2.90804631060872	3.12255197265358	2.19001545636826
FAM171B	0.114801914604525	1.0889875242567	4.36758661797651	2.64209146464982	3.31664368410876	3.78902594173346	3.39073915132527	2.87823632354259	2.82602437819064	3.42699582484649	3.5790606690481
CEP250	0.115178963247259	0.664906997833336	6.98055645860701	6.53684927678654	6.23922110473766	6.24746679861228	6.03719006488331	6.1808261524149	6.63506402752744	5.95180729215256	6.54494345492731
CBR3	0.115361742526528	-2.68292474022227	-1.00241964112646	0.660700854700054	1.18283559749681	-0.102917511461101	1.7251265010361	2.54531285802584	1.58239082145549	2.06358274000444	2.01728959888145
ANXA8	0.115361742526528	-1.3406112093593	4.21906826269653	6.21154208248275	5.54802597268374	5.62646532211672	4.81210001748776	5.80028985561109	5.08927020808575	5.85281248022395	4.96592109551152
AC009185.1	0.117007409194717	1.912467069094	-0.00321494953640633	-1.63943092599133	-1.8357753007777	-2.38427285243408	-2.75114454709377	-3.00903165723833	-1.26920295165117	-2.85953620642484	-0.826704579967135
OLFML2B	0.117007409194717	1.71459855847876	3.85402519171519	2.22913356907976	1.58727878922764	1.0645832555375	1.60172319147301	1.48188068011637	1.70218334441816	2.07216913227628	3.6119289821418
FAM27E3	0.117024360741659	-1.65398888168792	-0.865060686299197	0.783109332922598	0.784603085038986	0.589745191350996	0.827610293421481	0.864007691123563	0.0882391546475443	1.16757866624116	0.826339980448857
LINC01697	0.118014060074674	-1.41318160553932	1.133854584764	2.24199840482158	2.63156286876012	2.56800043491333	2.4844828895508	2.99351707570419	2.57297972044236	2.72262117155362	1.86437919039548
ROR1	0.118362742279707	1.43201345646026	1.82910272946447	0.874068157894257	-0.296205026219123	0.514470603404579	0.0226804510969192	-0.415528510047588	0.254241460674544	0.376418138605516	1.17129514810552
H6PD	0.11904143813688	0.582233967467902	8.49499025599479	7.911449914127	8.11531723966023	7.68725860926739	7.82924679360685	7.56736410875453	7.92729607955885	8.02334981001816	8.14449834349943
AL162731.1	0.119143972769959	-3.56412752515059	-4.31010664967753	-0.991473238138365	-1.22748956900633	-0.361924376753688	-0.71479296350066	-1.41723259933107	-2.94687841320458	-0.595525032293308	-1.73509378675553
ITGA2B	0.119143972769959	2.13461316254273	-1.93059229724413	-3.59060373956376	-4.65369882868786	-3.48154082340602	-4.63957083364424	-3.86527542704121	-3.94630196242968	-3.31685376599695	-4.03714974145397
CPVL	0.120117326395261	1.42971243140006	2.1254542440765	0.735384888170187	-0.182502510439017	0.589745191350996	1.70727558669086	0.273173336149115	0.576157016998635	0.430843744527898	0.72547247923911
SMAD9	0.120117326395261	1.31579100992736	1.81894444200393	-0.379064765560505	0.358240218440881	0.514470603404579	0.408750335703848	0.611810465091673	0.431111988985422	1.26815929884386	0.372087950802459
ZNF730	0.120117326395261	2.16282185839911	0.53259104168094	-2.58208625369266	-3.23094741818189	-1.4847307993032	-0.425055496677554	-2.59142665103368	-1.05977394114391	-0.930820478541546	-3.20015910256763
ACACB	0.120117326395261	-0.674669608004296	4.75557403130681	5.26869479663986	5.56481371000522	5.46508120955593	5.55781909903245	5.34646171366415	5.43105826201392	5.52636450853582	5.24087411652831
RNASE1	0.120117326395261	-2.05842282251253	1.95503671434482	4.10695148361084	3.75946684269782	4.56095467832812	2.52580785253206	3.38575276143517	3.89803997215589	4.89093869068153	3.77979800602738
ISYNA1	0.12027841965686	-0.610845436416326	5.83047430233315	6.53183796949666	6.52226803607295	6.50734906555719	6.24117933783237	6.55898030161787	6.16342071028314	6.41685557619922	6.53454572422773
C21orf58	0.12027841965686	-0.5497219258569	5.86420815694654	6.37229560205259	6.35579718678931	6.55762628420369	6.31105214690768	6.39040890127693	6.49776755041887	6.49835718054287	6.30540076840762
AC007743.1	0.12027841965686	2.1746359838117	-0.769995738869814	-4.18413431109131	-3.42425207475643	-2.70570458270946	-3.40620071941535	-3.5991429204739	-1.74557047395201	-3.72931161519238	-1.98568002858535
FAM168A	0.121575653370559	0.536659137981937	7.79980110005735	7.43293287944584	7.15952016982732	7.08419830276284	7.24557152275647	7.06788874978976	7.34624690720498	7.18528351981513	7.51785680574087
ADAMTS18	0.121646838438921	2.00965707896753	-0.652265414488885	-1.84172769559867	-2.9080964195195	-3.70322531806402	-2.20894936385514	-3.5991429204739	-2.56849984976866	-3.72931161519238	-1.73509378675553
LCN2	0.121982879829064	-1.25110004672447	6.04965570387563	7.42155124030566	7.18410917880545	7.21996265224097	7.02117991665189	6.90541687787131	7.72461695601974	7.96085707937569	6.40681238267832
FGF7P6	0.121982879829064	-2.69447367197783	-3.31800100294928	-0.951868666994844	-0.394094715022784	-0.677832164424229	-1.03703853695303	-0.287628640978546	-0.983833081476065	-2.15123845816236	-0.404690538393664
AL355922.2	0.122251218344818	2.5774450885075	-2.41480927433061	-3.85705926992066	-4.65369882868786	-4.28571280743614	-5.23420781871499	-4.19186318320555	-6.26362672425974	-6.26362672425974	-4.03714974145397
PTPRG	0.122297207319645	0.928935555155988	7.08040496667394	6.57463107890895	6.12321184160114	5.6445986074203	6.46305621475064	5.61997843578695	5.90491960311547	5.72354045730218	6.69370368732611
CDKN2A	0.122720581519037	-1.4593728977921	3.71441140055079	5.32570280145347	4.52685663025575	5.19871283724071	4.43302325448305	5.85050715389702	5.07380474631335	5.6623034656531	4.65020991238507
MUC20P1	0.123416463296423	-2.27510848137097	1.85418985879084	4.48521160849024	2.61593135281236	4.4202536641822	3.99669851610144	4.40865477685545	3.10566492872599	3.46498353247418	5.03814942225082
NPIPA3	0.123934950349066	2.83570388959642	-2.41480927433061	-5.2101481322234	-3.91179158225031	-3.70322531806402	-4.21972031226295	-5.21538994788243	-6.26362672425974	-6.26362672425974	-6.26362672425974
TRPS1	0.124101779643561	0.544749308318617	6.91872891386208	6.16022413040805	6.49560937238209	6.29322492918027	6.22637157241777	6.38825578049595	6.26419086494026	6.49975021536099	6.60509399530773
UBXN11	0.125220744186217	-0.508155472805873	6.52523323954688	7.14690052524489	7.1000871116804	6.99816697557772	7.08434819534237	6.97688970545964	6.99359309871082	7.01551377360902	6.93910592847335
PCDH7	0.125220744186217	0.61084895967928	7.90175567210493	7.40722649242307	7.52750205171637	7.1237815544562	7.38789293213779	7.00448477475737	7.57296754682428	6.98386687779665	7.19206107291179
TP63	0.12552906251974	0.560497869524016	8.06194687810312	7.28720049653989	7.80596307723157	7.36617868685731	7.51742646480852	7.49672595456284	7.52513462046176	7.25740891277882	7.6698873559081
SLC4A4	0.12552906251974	-2.21250535662635	3.22489289448436	4.64145290554448	6.3011319793681	4.98763214283368	5.15270311510427	5.29834965293111	5.28280749100144	6.36145169587071	3.87941023086334
C22orf15	0.12552906251974	-0.604358870841165	5.33763894184386	6.09760671889405	5.86475752956268	6.00920861577958	5.8870368990123	5.87634138196633	6.03468401442845	6.02467266055621	5.70154025729643
NCOA1	0.12552906251974	0.500893932913041	6.56642265949741	5.96390050358443	6.13970318581581	6.01063603168554	6.01650036673791	5.96280106309048	6.2495167862733	6.04662337981956	6.11091624876409
CACNB4	0.125560036882033	1.33456829650556	2.71035610609789	1.16271349411781	0.982865834831304	1.01081890498402	2.1431761783555	0.571894310948855	1.70791962277853	1.01561402076629	1.76114054351148
SLC1A2	0.126409989362813	1.50424388890824	0.507509687592524	-1.40745095435008	-0.52660713564557	-0.866192352271927	-0.921439204124623	-0.711371509883013	-0.43639198630959	-1.86235977936274	-1.73509378675553
UGT1A10	0.127312267267046	-2.98394624692468	-1.32395024615832	1.04040172092751	2.75943053937023	2.48170454256557	0.724892470302273	1.85884007365206	0.625483043496645	0.904613466015967	0.628238682101072
KANK3	0.127312267267046	-1.78263204293011	-0.135242204085877	1.3722524626289	1.18283559749681	1.50788303580912	1.27003582342749	2.14841069532969	1.60100617950599	2.33374517816998	1.1480985766833
LINC01694	0.12817962742714	2.34966745538729	-2.41480927433061	-3.85705926992066	-4.65369882868786	-5.27831314785588	-4.63957083364424	-3.86527542704121	-3.94630196242968	-5.29380130572519	-4.75776178743285
LINC02257	0.129527618998658	-2.19758285094963	-0.739650289384931	1.85225325882152	0.739150981233871	0.856806544940567	0.701037926669584	2.26564878409048	1.00677842818114	1.95635057460495	1.16360432433114
LINC02231	0.129527618998658	1.67126923901657	0.481984566109024	-0.803502406196077	-1.42029911863782	-1.20481074558949	-1.81578053829482	-1.92562917346606	-1.31500082752184	-1.86235977936274	-0.0604651431004552
HLA-DQB1	0.129527618998658	-6.604015509365	-2.62060911405924	4.53048177969794	1.06804747817098	4.35971288361061	4.06720678882411	4.04916663557176	-0.842984302108367	5.2053190891825	0.33147913903349
SLC39A10	0.130756187771559	0.64531296098372	5.8436869128998	5.13944107223188	5.04569284759165	5.19720925745	5.61318952810436	5.02784905409541	5.17873518053052	5.12661285425427	5.17306553063347
ASCL1	0.133141073273973	2.98575384206353	-0.624275028814466	-5.2101481322234	-3.42425207475643	-4.28571280743614	-3.62996079294475	-6.26362672425974	-1.80968941425819	-6.26362672425974	-2.56766993513325
OSBPL6	0.133141073273973	0.625426196297376	6.53593210271327	5.7539076041157	5.92149399021452	5.96512704885506	6.10067357201438	5.56427440270773	6.26953418241812	5.8276780209228	5.76295343012019
BX284668.2	0.133141073273973	1.96076009627016	-0.175295086908437	-0.91332232682883	-1.76858133447668	-2.38427285243408	-3.04180911823721	-3.18024212766267	-2.68394010489708	-2.99647567812129	-1.47289335664525
AC005520.2	0.133141073273973	1.24880466723483	2.58408667148744	1.65474958420982	1.43881578293774	1.46187497239733	1.84425625713218	0.322118156634786	1.45856447239867	1.09359629712151	0.929710940747569
PLAAT4	0.133869486064384	-0.850341019051092	4.59295733657853	5.736588714487	5.45576677088954	5.42624705070467	5.3677782044808	5.36166134925719	5.44357535059819	5.71671118871488	4.87288859290411
SEMA6D	0.134249714730616	1.18130892127699	2.80603167146173	1.92319388697188	1.46697032766799	1.18275037857546	1.77739106267227	0.725331706870329	1.82339507955234	1.69798690629006	2.00872979485546
C14orf132	0.134474538405514	0.658262804980684	5.66736906857418	5.03428468140208	5.20357760754268	4.91021003663563	4.61397235318324	5.0123987630385	4.9241446340477	5.11263386010585	5.17927666632275
AC026273.1	0.135002452733855	1.01571496295199	2.67418557291481	1.36442998076331	1.62525088927431	1.8154819093863	1.30210408317991	1.65105852016538	1.78048712590227	1.60637214098834	2.00872979485546
U2AF1	0.135002452733855	-4.44443721493589	-5.29444636558677	-2.70838937807694	-0.419641344353198	-1.53715879374577	-1.81578053829482	-2.00390120456045	-1.36230034100073	-2.61939631015686	-2.20708090450081
LINC02784	0.135843518759286	2.56502015965152	-0.898193928261909	-2.84682013855908	-1.98034995859986	-3.11991518694895	-5.23420781871499	-3.5991429204739	-4.26794191828023	-6.26362672425974	-3.04953771528942
CCNA1	0.136994554857328	-0.938236125905239	5.12632517441945	5.58706356129613	6.121275514076	6.09433381682879	6.0425389324725	6.46744307868826	6.39905952478021	6.02881394112944	5.50024264090022
AC068580.3	0.136994554857328	-0.694329314476377	5.32647785155063	6.15994171582884	6.18145328426518	5.78133230055091	5.80793201983418	5.89836284504746	5.92660533805838	6.35068451589036	5.95869338242163
KLF12	0.138170124054368	0.773246684885494	5.67407675463652	4.5590350004073	4.74805750247763	4.91570597629308	5.1625622654236	4.43299774307965	5.07213785667736	4.87139334631997	5.24998181993617
ZNF667	0.139582460434598	1.93028027654853	3.33413580993785	2.48502162701844	-0.368992594759504	1.61386425781211	1.85510525333573	-6.53027691352181e-05	-0.224901679172642	1.14333698500532	2.04266844299916
INPP5D	0.141137049874255	-1.73936688843386	3.8664084470072	5.24864920203873	6.04628355365897	5.61937226626416	4.49502856532404	6.19019444887088	5.08486839585003	6.3008699018905	4.79475791183192
AC106820.4	0.141908606986477	1.57440096324792	1.00537354374929	-0.0307462882591301	-0.249643275388287	-0.900123176137744	-0.252101627460386	-0.88566897411924	-0.362396464137971	-2.41358244729075	-0.404690538393664
PABPC4L	0.142017631466287	2.53677604785688	-0.466860328976454	-4.60779107054626	-2.42161556759707	-2.29128756588394	-1.88630605687093	-6.26362672425974	-2.09913778094562	-3.99028561690308	-4.03714974145397
C2CD4C	0.143383917138079	-2.826682729406	-1.86361564856936	1.34070478213521	0.487556109985188	1.51433746086725	-1.34936580011785	0.841801068262413	0.17362660348153	1.54601043274421	1.00910314794231
SIX2	0.143815578135421	0.620658466498135	7.02085804247681	6.73717004643159	6.46103131085229	6.18537145822474	6.33667812613215	6.30116602303428	6.29952391451612	6.06851334796074	6.68096470424379
RPS6P12	0.143871239148391	-6.62992402108562	-6.26362672425974	-1.84172769559867	-1.98034995859986	-2.70570458270946	-3.62996079294475	-2.47535758034659	-3.09881744518805	-2.41358244729075	-2.91316566350183
AC025154.2	0.143871239148391	0.910768188480921	4.58473701771887	4.10812304462772	3.59379945071818	3.38988025438369	3.62745057080205	3.72297307388736	3.22847662546161	3.4860205031818	4.019143627841
PCAT7	0.143871239148391	-1.84666752631047	-0.135242204085877	1.64832130425605	1.80142616259369	1.51433746086725	1.15182701150039	1.9498966768101	0.969059747972452	2.55509501052738	1.35809221647011
PPP1R3B	0.143871239148391	0.604218651859707	5.61034731436963	4.97194411403776	4.79809066032482	5.1072062156437	5.01073871516186	4.93321994529125	4.91549463126562	5.04935562180341	5.22294699492359
PGF	0.144029164085814	-1.984829146092	-1.23660430232099	0.379487759986501	1.27330370966969	0.983166215505049	0.151478778098181	-0.170149929990896	0.41717333646499	1.21487321851368	0.85527451742128
MFSD4A	0.144294300760441	-1.14088422800692	4.45217460029182	5.29156277818427	5.91288461871068	5.38985303943061	5.13723147185394	5.82950143462294	5.95160086999642	5.95558280965494	4.8431054702183
PPP1R9A	0.144294300760441	1.18247485035146	5.96092045428879	5.14230307522829	3.76372897664009	4.66541708831057	5.23650933957887	3.62071591342268	5.14054017175545	4.8187902484448	4.99221152505194
AC046185.3	0.144367874926121	1.3731778983709	0.244586948807638	-0.839188199057712	-1.42029911863782	-1.76829237044041	-0.683056500243005	-1.71346373479875	-0.876928440553267	-0.965549754592351	-0.98865876027439
LINC00461	0.145017113392336	1.34804210760608	2.85904595847072	1.82970450448195	1.2491878254613	0.565087494625064	1.02306119915023	1.21444020593798	1.83392559338801	1.23795151611739	2.36787412456495
KRT16P3	0.14742473557307	-6.72187963391552	-6.26362672425974	-1.84172769559867	-2.42161556759707	-3.48154082340602	-2.12127612929723	-2.3679352668091	-2.56849984976866	-1.99958069701185	-3.77823285245684
C16orf54	0.148135394123429	-1.34950228437754	1.87884819194283	2.97309509722333	3.33394528628556	3.19272029328184	3.4880411632996	2.89989327660906	3.179773707801	3.79955662851564	2.60497062606303
NYAP1	0.14837622322485	1.30361564007374	2.67418557291481	1.91250442792548	0.982865834831304	0.794531532516596	1.62092012554844	0.611810465091673	1.56353212274509	0.87547559428447	1.9518177552317
AP000688.1	0.14852413542511	-1.14153532623664	2.09209990238171	3.28214212741742	3.31083006515213	2.98534687370339	2.82793720404002	3.40481270042604	3.58549142286175	3.0461610068054	3.26545137452619
SLC9A3	0.14874770547644	-1.60117561325652	2.91495778859927	5.06959395092036	4.13667288806794	4.03554750557124	4.29840957579773	5.26118251360353	4.20026269562127	4.75755726997815	3.56745039472502
FBLN1	0.14874770547644	-1.23826110049335	4.53207651212179	5.31255018767432	5.86475752956268	6.25230155529153	5.28695728537317	6.16554156364022	5.41185697887203	6.21769635911508	5.1069334034828
AC007368.1	0.14874770547644	3.682726473324	-1.62305202191989	-3.17130121159093	-6.26362672425974	-6.26362672425974	-6.26362672425974	-6.26362672425974	-6.26362672425974	-6.26362672425974	-3.36835883010904
ADGRA1	0.149828549877671	-1.37345931439315	0.783047021398116	1.9495760767127	2.17443173440795	2.51748744939476	1.83880101088584	2.6157126022046	2.09695650353222	1.85052073453155	1.9383591369133
ZNF667-AS1	0.149828549877671	1.99454368880568	3.24210117781934	2.4814097385654	-0.83489806840617	1.32905260695463	1.67702428021145	-0.33743636486986	-0.0404875946466124	0.741933544074325	1.91564528367594
CA8	0.149828549877671	1.56079204414572	3.26098379944895	1.53441618321107	0.953316412442238	0.475307334714121	1.81121100390033	0.749389946560591	2.34901698965029	1.63563160920385	2.68505087852152
DLX6-AS1	0.149828549877671	1.24590232293196	1.58121710190347	0.440286747195884	-0.0771102188723606	0.794531532516596	-0.206269144753426	0.700865460868367	-0.203207912374071	0.245890756489284	0.639371761405127
ZDHHC1	0.149828549877671	-0.547943836777673	6.14091366519947	6.70829770536514	6.6779146891551	6.59787750093911	6.61838056158881	6.76570237263169	6.56291428035161	6.92893793411363	6.6151734308718
AC069120.1	0.149828549877671	2.68805391624207	-1.00241964112646	-2.46595592318921	-3.42425207475643	-3.96526920978015	-2.62517967178101	-6.26362672425974	-4.68249931367844	-6.26362672425974	-2.91316566350183
SULT1C4	0.150145388882555	2.64907515366899	-2.5140426438231	-4.18413431109131	-6.26362672425974	-6.26362672425974	-3.89491209260902	-6.26362672425974	-4.68249931367844	-4.71903889503956	-4.03714974145397
ZDHHC15	0.150400142404329	2.43334686617081	-2.15248049107297	-3.17130121159093	-4.23557081372004	-5.27831314785588	-3.89491209260902	-4.61470038571344	-5.26650208568337	-5.29380130572519	-4.03714974145397
AL138689.2	0.15082546434786	1.22711215089527	3.06001878884871	1.95479511149608	0.828666848752137	1.46853806636648	1.9029407517937	1.86435842225435	1.48553101616797	2.09341416353352	2.50504690507863
IQCE	0.15082546434786	-0.511107424463124	7.46573734889786	7.91304280836075	8.1819229052724	7.97882449197901	7.93401146310484	7.9503841413509	8.03503972327358	7.93975194863565	7.85758173467277
ZNF114	0.150917604020463	2.01530777847342	-1.41692717826446	-4.60779107054626	-3.91179158225031	-2.59041825454602	-2.62517967178101	-3.00903165723833	-3.68345968126314	-4.30912861248446	-3.04953771528942
SHE	0.153126356307179	-8.58059176078373	-6.26362672425974	-2.84682013855908	-1.09810787804729	-1.29221879021468	-1.56380604748285	0.830568246972083	-2.94687841320458	0.675866140327115	-2.20708090450081
CERS3	0.153449858378682	-2.13708672479245	1.92693540396093	3.36680207700613	4.655520408325	4.59027216068147	3.01611464686138	4.83124121333784	3.27172116827464	4.26038255307676	3.0899211665856
GLYATL3	0.153449858378682	2.71397481827616	-1.41692717826446	-2.84682013855908	-4.23557081372004	-4.69827953409389	-3.62996079294475	-6.26362672425974	-4.68249931367844	-6.26362672425974	-2.67390002471042
ATP12A	0.153449858378682	-2.07555639404521	4.99093335359611	5.97453839859015	6.34303611131924	7.3366636814769	6.31154453762345	7.6553434704057	6.45598392034405	8.2214324871387	6.62955125316278
PTPRZ1	0.153449858378682	0.509474574114699	8.00231847754765	7.25794313467652	7.49550532110436	7.63370321015946	7.622557310546	7.44713824313219	7.67331493991113	7.26819192488363	7.48419465392572
AKR1C3	0.153449858378682	-0.615819982451608	6.19542710233499	7.04169358133148	6.92800063081376	6.66359228099493	6.64088931505151	6.880443101504	6.48779927668759	6.89061566895133	6.87608913598965
FUT2	0.153449858378682	-0.876663104259946	5.49983258323766	6.4613933087344	6.18992421822441	6.54211438416785	6.1072113124208	6.04072003639639	6.16758959597015	6.98855208921869	6.25968928498676
DUSP6	0.153449858378682	0.785983683392201	5.63299235981001	4.92485137917869	4.74949089884726	4.75057437708531	4.48633215892087	4.85291592501416	4.55478320189976	5.44234030974836	4.79600210417016
NR4A1	0.15517740102831	1.14145561178344	3.45221086163871	2.64209146464982	2.48437978666335	2.37225876742025	2.48797220955513	1.68263739927207	1.8701886167407	1.66430943942353	2.82326557097797
CUBN	0.15517740102831	1.0314549236194	2.02740275273858	0.735384888170187	1.06804747817098	0.992442795673208	1.29415359665244	1.21444020593798	0.707942510982599	0.865630710346826	1.01766074363091
DPYSL2	0.157118156318223	0.830324063568533	5.3066221407563	4.26656096003423	4.44340949965862	4.4099056661151	4.84444477638834	4.11661467937372	4.98564774057922	4.26974439392776	4.23266769725499
AL603750.1	0.157782916297358	1.30160795946789	1.30373939539352	0.106888936067373	0.0399696152339412	0.0470675875019462	0.203342293556576	-0.813404110688297	0.206415048814202	-0.738360643124523	0.535938938661379
FOXD1	0.159029482519695	-2.49618628682912	-1.56869479545478	-0.91332232682883	0.655992273021061	1.03795151764135	0.548981954070522	1.65105852016538	1.50543020781048	0.319858562204207	0.956663379989188
TDRP	0.159029482519695	0.81928333477108	4.82827435839936	4.33420305181223	3.64090053594719	4.2284701147604	4.19546036587242	3.78829569267133	3.80610130584725	3.80342948800187	4.11796265317002
SLC34A2	0.159738687872993	-3.15934951543256	1.96888473716958	4.01500815764418	5.36563905141631	4.28335326441232	4.15761943763318	5.2501592481431	4.75852556971384	6.77670573585058	3.26005197278173
C16orf89	0.159738687872993	1.82866828740524	3.24589752543049	2.10787630735558	0.773373599874009	1.15823093179101	2.6178643651671	-0.813404110688297	1.46535351032953	0.275934474671203	1.32399838573247
ZBTB34	0.160809915589857	0.632949361286235	5.24251336869331	4.71788179633298	4.3688948948011	4.52064714624872	4.70897870799393	4.65460261146548	4.57532571158796	4.53805030867809	4.7543663981742
ST6GALNAC1	0.160809915589857	-0.958920094840929	6.6353379966333	7.62849789787427	7.91807843614835	7.41140373975578	7.3819272461607	7.14330909306187	7.59519027918147	8.19937281903284	7.13322687913635
MICU3	0.160906716745451	2.08451671850782	1.17425886112346	-0.951868666994844	-0.612380371691192	-0.0832942248285942	-0.0163345463301188	-2.08666465157058	-0.568832553013573	-3.99028561690308	-1.98568002858535
TRO	0.160906716745451	1.95768407549597	1.95503671434482	-0.460091172408919	0.762056021786883	0.182917922741081	1.03264976915481	-0.678903572748586	-0.0598518802963995	-3.14778967396023	-0.404690538393664
RANBP3L	0.161709319308385	1.90191979276113	-1.41692717826446	-3.36577261527236	-3.42425207475643	-2.8310099009577	-3.40620071941535	-4.19186318320555	-3.26866237380337	-3.99028561690308	-2.20708090450081
EFNA5	0.162641965206011	0.599747316572288	5.52270141491035	4.897331387164	4.81667104601244	4.73890935537987	4.80931349299498	5.00117119854512	4.9552239025967	4.97804307972738	5.14648768456487
ZNF608	0.167155288069267	0.501197261181522	6.30137715335687	5.62725115353827	5.86078404945772	5.72227164119731	5.67992312612599	5.97783448237363	5.86824968900945	5.82957836986508	5.80465465198204
NPNT	0.167207523582237	0.818680586816083	6.6992084095911	6.11315305798179	5.32391474077212	5.92572155123679	6.14555140942208	5.52125623567847	5.70610799997944	5.51499397402512	6.43663415288567
LRRK2	0.16820635860465	1.0827106776785	3.86270461814869	2.44478461877153	3.03334442130856	2.511047133059	2.76317599363162	2.09777433601651	2.9738003122465	2.55202898888976	3.4411360193613
PKNOX2	0.168883831773179	2.09260342903827	-1.2796163454964	-1.91599585268822	-3.23094741818189	-3.48154082340602	-3.40620071941535	-5.21538994788243	-3.68345968126314	-3.31685376599695	-3.55878872608346
MPPED1	0.170356803939783	1.89872661896435	0.198315143423651	-0.768678054187973	-1.9062523812505	-2.48366669009744	-2.12127612929723	-3.5991429204739	-1.09929797550109	-2.51282232908268	-0.889321887680025
AC245041.2	0.171674521409531	-1.55821851048065	1.92219817162485	2.82990397957226	3.94980254166667	3.61076236514338	3.01852935971745	4.19644527197577	2.92784332996293	3.16932134854289	3.49728595784951
CCNP	0.173508185329887	-1.41118074526282	-0.417987297294917	0.980251386534176	1.33570885629971	1.04688349893159	0.805407788683495	1.21444020593798	0.930328392869224	0.773866258730926	0.617019021787739
RASSF7	0.173743022163693	-0.664233195087719	4.38232099979526	5.12272855068929	5.14433471372164	4.92300147841982	4.95761889827221	5.15880296780598	5.10293994134643	5.01302546707159	4.92385845845634
AC008013.1	0.174179034209937	1.51538348822025	-0.491932063575059	-1.70376211259134	-2.3219042980972	-2.96824279464864	-2.03862697858644	-1.85138606788073	-1.94716672498867	-2.23349752031699	-1.25109692755233
STARD8	0.176852570102562	2.49360221669558	-2.2347350793851	-4.18413431109131	-4.65369882868786	-4.28571280743614	-5.23420781871499	-4.61470038571344	-4.68249931367844	-6.26362672425974	-3.20015910256763
PRIM2	0.176926523434434	-0.830862757631355	3.14379283581367	3.96286131014286	3.94980254166667	3.94647258469896	4.05901934141418	4.04309690708094	3.97854906753921	3.87264925190162	3.97038417226767
KLHDC8A	0.177923549843828	1.27561093064016	2.79829663288571	1.6025030200839	2.24929123597403	1.12487632141002	1.06103893757031	1.59904896259202	1.34535608291775	0.521411193358138	1.99145630222867
SSTR1	0.17923748846048	2.69552899410834	-2.32196443796306	-5.2101481322234	-4.23557081372004	-5.27831314785588	-5.23420781871499	-4.61470038571344	-5.26650208568337	-6.26362672425974	-3.20015910256763
PNMA8C	0.17923748846048	1.62066235216156	0.88394476218508	-1.03219578865315	-1.6429108647309	-1.4847307993032	-0.0769096232368162	-1.04205782254029	-0.625411644831955	-1.46449278370097	0.317684822198265
B2M	0.17923748846048	-0.697807623310812	9.4132364590358	9.75668962866525	10.4288561291367	9.99255900754017	10.1330628999152	10.2534812216339	9.97652234878946	10.3894377260978	9.80200004130207
AC012435.3	0.180318609620533	-6.25848406100245	-6.26362672425974	-2.99995733125021	-2.3219042980972	-3.28942691853238	-2.75114454709377	-2.85600101264318	-2.94687841320458	-3.14778967396023	-2.91316566350183
RABGAP1L-IT1	0.181815070272778	-6.32866942519061	-6.26362672425974	-2.70838937807694	-3.91179158225031	-2.70570458270946	-2.75114454709377	-2.47535758034659	-3.09881744518805	-2.73447553623638	-2.56766993513325
AP003119.3	0.181815070272778	1.11833352002649	2.7748395306842	1.97548447336296	1.79032736452864	1.41435122698433	1.78875269492139	1.20577202999952	1.5185454692545	0.997696918693257	2.19756713116994
TMEM213	0.182164212275493	1.09581976079999	7.70343852669446	7.11724203529466	6.71708709536225	6.31048052138773	6.47760905839516	5.49080766813098	6.42279725858075	6.05178796051145	7.41421573331212
OPCML	0.182296286486982	1.35481102057516	2.51340402335876	2.00597261914795	1.3126221014223	0.214971767803495	1.16059933137735	0.928647496929001	0.673178209310393	0.496109689729565	1.63888932907829
TMEM132B	0.183883447247449	0.930384027045842	3.0962187957751	2.320915188378	2.13110098218839	2.26534921459888	1.62092012554844	2.1163938385649	2.04351790413548	2.34441754311066	2.36116526014844
HLA-DRB1	0.183883447247449	-2.24649170377848	2.20171077151739	4.30487136085603	5.40573602348543	3.68415889850711	4.36444120513899	4.73059489549984	4.08927240456386	4.90722657547136	2.35442505215471
CCDC85A	0.184965007959505	1.67069030684376	-0.624275028814466	-2.58208625369266	-2.3219042980972	-2.48366669009744	-2.50933533126516	-2.47535758034659	-1.41120331253587	-3.50839271476006	-1.62443307072733
PTGES	0.184965007959505	-1.15697394537564	3.75892822984938	5.11866532103753	4.55909282048761	4.93026027378055	4.71271150330622	4.45327959931153	5.09694120979068	5.61460723954812	4.40808652286792
HSPBP1	0.184965007959505	-0.465802015473142	7.06571350421735	7.45910770974752	7.55982611046506	7.55684284721166	7.53882214693246	7.47186274938089	7.64135359415451	7.57483490616131	7.4377219346185
NPTXR	0.185115579091754	0.889828892035828	4.30072313690777	3.22064497874326	3.46536021609168	3.8566227603424	3.62269683422754	2.9265151489836	3.52828481740981	3.21073883050614	3.25644111234242
UGCG	0.185115579091754	-0.592208535379965	6.61033919025786	7.03508728144528	7.22164512508659	7.22943344991159	7.30661793871038	7.25491890180196	7.22584776676394	7.44284427362952	6.8215400279896
CALML3	0.185115579091754	1.21647982433285	4.78457331826475	3.54692979043657	3.56152212641856	3.51262658318901	3.27027640295438	3.40481270042604	2.83128965598926	2.92103483302869	4.64883335200427
MUC12-AS1	0.185115579091754	-1.45016198740247	1.29643622690633	2.69294847429628	3.13335473966447	3.00610474771718	2.17383007287052	2.69836809470386	2.84436938821164	3.07207670572152	1.87383682228537
AP000757.1	0.18550808748288	1.82348120639004	0.429538195082946	-1.46204344153269	-3.64752440360834	-1.59156412079441	-0.997467266174754	-1.587583937787	-2.18158109588868	-1.32267489904042	-0.192418427803518
SPSB1	0.186499176438149	-0.607434143796109	5.76253283356949	6.13573213015834	6.66411065302172	6.27813290358398	6.3313464382426	6.34425766027175	6.4155854117798	6.54459606943908	6.16584451998652
RDH16	0.187592398066749	1.68242984684557	-0.0583255094775134	-1.40745095435008	-3.42425207475643	-2.29128756588394	-1.50713455238972	-1.71346373479875	-2.46161632857004	-1.27833969899321	-0.921680107551038
AL355916.1	0.188925681284288	1.42393468865399	-1.00241964112646	-2.25846067938515	-2.22864126478052	-2.29128756588394	-2.40210552474842	-2.1744665157169	-2.68394010489708	-2.99647567812129	-2.12944361942673
NHS	0.188940732134187	0.492228328090334	6.4908537135359	5.94566685922523	5.93005228939031	5.93386979957561	6.15463631604895	5.92369184763874	5.98328342512115	5.86088779136983	6.21852600338057
CDH26	0.188940732134187	-0.545049944061113	5.43977998360538	5.89260380913328	5.97638944264334	5.95922526545652	6.09095449107494	6.09365589329417	6.05592338972206	6.01551978142925	5.76422534325613
SSPOP	0.190120068831204	1.35774980240892	1.01430422775833	0.249617274012316	-0.869684876133322	-0.900123176137744	0.151478778098181	-1.17158735733804	-0.0404875946466124	-0.440921887460375	-0.273618993145029
PFKP	0.190548368050861	-0.667284327690843	4.84463986928825	5.58958213834274	5.38651795241918	5.47793465871564	5.41207245159851	5.32260623357558	5.77432904022672	5.71876336583282	5.33760254766027
CIT	0.190548368050861	0.677906306624099	5.84180678942326	5.20988688348585	5.11849773966198	5.49802068900905	5.03360129379355	4.90471559440027	5.29047376277848	4.73812938538814	5.3697098846018
ZFY	0.190588555912997	-13.5443105491536	-6.26362672425974	4.75275812474036	4.67299885855491	-5.27831314785588	4.75893545038159	4.66886380324047	-5.26650208568337	4.66409483868915	4.65501755648433
PGM5	0.190720898272698	1.69613608757707	-1.2796163454964	-3.36577261527236	-2.9080964195195	-2.48366669009744	-3.40620071941535	-3.37454163623015	-2.26902273652824	-3.50839271476006	-2.46872829062949
NOVA1	0.190720898272698	1.8880578313373	0.718937651206114	-2.35848114328838	-0.344319778909875	-0.800634826190459	-0.9589524711872	-0.470041798759256	-0.947310902489954	-3.50839271476006	-2.12944361942673
TSPAN19	0.190720898272698	-0.924645497151832	3.84904197413918	4.67977948335484	5.00786460599017	4.55157136802044	4.6251070121949	4.62889598588261	5.19618525511084	4.97632867624272	4.31742075491867
CDC20B	0.190720898272698	-0.632330959817766	6.65599306690969	7.37619941517166	7.19453916469038	7.51661958985551	7.32904282472478	7.50060702016331	7.32132127340735	7.09376490208964	6.86249555310634
ADGRL4	0.191562336207867	2.77330155382425	-2.2347350793851	-5.2101481322234	-6.26362672425974	-4.28571280743614	-3.04180911823721	-6.26362672425974	-5.26650208568337	-5.29380130572519	-4.35292351179824
AL513534.2	0.191562336207867	1.32174668345195	0.814064102467021	-1.11726048225974	-0.296205026219123	0.261755520529749	-0.71479296350066	-0.74458699576674	-0.809820486500092	-0.896907608542974	-0.172812824867517
HLA-DPA1	0.194771471089798	-4.2583568932505	-1.36968983475962	1.00058142521757	3.77362526021466	2.3326337391416	1.22055595644131	2.66080690171876	2.39240915030122	4.4477296867486	0.202308074415826
MIR181A1HG	0.194954696595029	1.3809329274314	-0.680809616993852	-2.25846067938515	-1.98034995859986	-2.38427285243408	-2.30229725109271	-1.85138606788073	-1.62529629937281	-2.32073191044588	-1.67870267154033
PIP4K2B	0.19604790013975	0.446760376561419	6.76318791386851	6.37400107975729	6.38606312289212	6.24601320651753	6.31596850800642	6.15769766847818	6.32354189996851	6.29009926941667	6.42119572118614
AL353770.4	0.19604790013975	-1.65697235993911	0.912887590347421	1.09814425888132	2.69244838927769	2.70972254278075	2.83617397439313	2.37019792631108	2.47209727360262	2.57335555323628	3.05916271634062
ICAM5	0.197322583552067	-1.53665228930951	0.663247204429272	2.20305454095563	2.18718118533813	2.20677766666289	1.4309608658158	2.43467625329315	1.69064190711034	2.89948534558489	2.00443077205245
LRRC4C	0.1989922742468	2.56594054180543	-0.175295086908437	-4.18413431109131	-2.64444707233318	-2.96824279464864	-5.23420781871499	-3.86527542704121	-0.625411644831955	-3.72931161519238	-3.20015910256763
RRAGD	0.1989922742468	0.628838130722497	6.39388725075694	5.66952736056058	5.6374504351777	5.60508066970728	5.79953194433598	5.35873195509904	6.08431612177749	5.70122610072191	6.11066628371153
MYCL	0.1989922742468	-0.784658290813661	5.79819678489074	6.44340530774274	6.62930340783145	6.60960522384797	6.33086076086034	7.15235960881211	6.51586573376453	6.60944684777577	6.15473396692954
ALG1L	0.19907350783127	-1.16441782249159	3.74020979822365	4.56245790861734	4.99885326895311	5.20770155613946	4.89131224218834	5.09158013744296	4.87272642020846	5.30430031603965	3.84496218851064
MSRB3	0.201189786346251	1.45391979161322	2.91495778859927	2.08901295100352	1.54828017488219	0.762356073163806	1.62726275566709	0.516894492211951	0.673178209310393	0.815372631315376	2.41398243266554
SALL2	0.203363286418318	0.821726664766105	4.14679685867474	3.59284526290543	3.46186689814601	3.19473096046427	3.13438505519757	3.26369502590426	3.13363735415	3.10592233291048	3.6091004086539
ITGA9	0.203989623768774	1.1373977547677	2.18598831014521	0.771325409818621	1.13098874291878	0.846612267381164	1.4525519894955	0.459714529003245	1.5508212948685	0.582789173317326	1.23872763344183
PGAP1	0.204454590365525	0.491130855437425	6.55097026499166	5.99019075098773	6.0500690300699	6.11226230445198	6.16093455802889	6.06248814193399	6.09939716131098	5.75721014183896	6.20289910927729
N4BP3	0.205992612242643	0.778410868251828	5.2132414163984	4.84699401223911	4.23409097913925	3.99919480291949	4.30138735666769	4.27001173750554	4.62467968796737	4.25473614899334	4.73892319199785
CCDC114	0.205992612242643	-0.472208238554007	6.79171147428504	7.11607785910877	7.24329978044098	7.34358961885667	7.24878882067208	7.41342055818514	7.22934188205857	7.28951913632185	7.2074545572825
IL37	0.208366874615506	-4.39702322391991	-5.29444636558677	-1.99429572917876	-2.42161556759707	-1.59156412079441	-2.62517967178101	-0.711371509883013	-2.56849984976866	-0.708639764890138	-2.7885783530579
TET1	0.208732945942584	0.914798426505257	3.38322109709027	2.11721629458603	2.60963101346779	2.87682616931875	2.31410384319179	2.27810606519383	2.54120129164188	2.18730282473383	2.66067070271747
GJC1	0.208732945942584	1.88164354169882	3.20552871688866	1.09814425888132	0.113056692677747	0.661286223169428	2.72819705881382	0.170001573429359	2.28137897725183	-0.346352010753858	0.920613726336575
BBOX1-AS1	0.208732945942584	-2.15977596752328	-0.195746385145716	1.50625549562016	2.86635092953233	1.72377283331897	0.423402998346517	1.67008867203114	1.94008966257595	2.60919754728972	1.58232510110273
GPR85	0.208732945942584	0.989785488584733	2.1254542440765	1.1353940433556	1.32035880865805	1.22271220791058	0.627012297447087	0.959912805310515	1.06156951424884	1.31954715563696	1.33088191318908
HP	0.208732945942584	-3.36713357294233	-3.50951566794647	0.673419775961902	-1.52731554522193	-0.0832942248285942	-0.299438055505569	-0.555879962569389	-2.80942730549365	-0.257601744110582	0.0604241728527233
LINC01829	0.208732945942584	1.8022165768146	-0.898193928261909	-2.07709031046607	-2.64444707233318	-2.8310099009577	-3.40620071941535	-2.1744665157169	-3.26866237380337	-3.99028561690308	-1.85495309400883
NRXN1	0.208732945942584	1.60931868833904	1.58121710190347	0.660700854700054	-0.767744011019937	-0.800634826190459	0.88166615989142	-0.849084119638943	0.315639393146993	-1.32267489904042	0.171962213611278
PSCA	0.208732945942584	-3.01440260116541	6.48162626764606	7.11287152219324	9.52844367913501	9.22820508074965	10.1814112120565	9.4500425289867	6.82139152651256	10.0001057847993	10.3460457638497
LINC00381	0.209154769941311	1.84580611745118	-1.67953775450857	-3.36577261527236	-3.23094741818189	-3.48154082340602	-2.75114454709377	-4.19186318320555	-2.80942730549365	-4.30912861248446	-3.77823285245684
GJB1	0.210871188969401	1.29552104563633	2.54764108717496	1.62231786971708	0.860853360843044	1.23057343994177	1.56254557832157	0.338070924280698	1.35269790887926	0.305365282858227	1.94734548494348
CD300A	0.211972094742162	-3.9000965063702	-5.29444636558677	-2.58208625369266	-1.58395576138446	-1.6481017970325	-2.75114454709377	-3.18024212766267	-1.68418037672104	-2.07341768969629	-2.7885783530579
LINC01237	0.212200255153685	1.95384800997453	-1.23660430232099	-2.84682013855908	-2.9080964195195	-2.0436540583499	-3.89491209260902	-3.37454163623015	-2.68394010489708	-4.71903889503956	-3.77823285245684
SRPX2	0.213744820587505	-0.740240134901041	4.88171260134717	5.12851338468082	5.72748461112525	5.76010352824563	5.41161320817148	5.69001943340786	5.51933677369057	5.9389548024576	5.65327252170642
BCL11A	0.213746013781055	0.605565387535253	5.87681075981529	5.19893213453185	5.60019956040112	5.38105077941319	5.34535091163782	5.05585236147988	5.26151274119928	4.93161365112817	5.29555728212135
CD109	0.213746013781055	-0.936954418625825	5.59554668484899	6.39070520643701	6.51596527200149	6.80340324327086	6.01014415224281	6.9453433530204	6.17485628377294	6.95905290718305	6.10891531462357
SLIT1	0.213746013781055	1.0666650480765	3.98472412891308	3.25489810988032	2.62845008553931	2.94051860816091	3.3003561803734	2.01087836991395	3.31746409925801	2.42035854716048	2.98255126853406
AL512274.1	0.214533583275398	-0.838565746844381	3.72533016449436	4.19999277818823	4.57454047436969	4.58030939622899	4.2050325603341	4.68454596814731	4.76128670410901	4.78393216481766	4.59552627352041
FAM171A2	0.214720280464111	1.00947631902394	2.29993125097641	1.63537817260549	1.2653097889165	1.34362388647758	0.701037926669584	1.46744901500062	0.988042352027123	1.34102228047586	1.41101997235081
OTX2-AS1	0.216683977209746	2.28766759797411	-0.466860328976454	-1.51878326561575	-3.42425207475643	-4.69827953409389	-3.89491209260902	-3.18024212766267	-3.94630196242968	-3.14778967396023	-1.25109692755233
PARVA	0.216683977209746	0.548314536743299	8.33026505489221	8.08190673002447	7.57465961117221	7.79861703086487	7.72174927994621	7.40563553656541	7.93480614028607	7.67925251643347	7.94366783826213
ZFHX3	0.217453770191657	0.492575832087388	8.21213153645069	7.65399014298529	7.51227859645977	7.74791133914412	7.85362620661362	7.52389463036083	7.84492884576452	7.59023577633654	7.96179668991044
C6orf132	0.217453770191657	-0.470844351176381	7.30365053293177	7.74180725330643	7.79646024664848	7.74465546745472	7.58109296115298	7.81498658900044	7.77969991613628	7.90750381359163	7.8088778065685
GOLGA8O	0.217453770191657	1.8311392718054	0.229327319544856	-0.606149601547992	-1.52731554522193	-1.38526609428028	-2.03862697858644	-3.37454163623015	-2.36210811393746	-0.679518826240653	-2.67390002471042
PNCK	0.217597860787777	-1.25224588144205	1.29643622690633	2.4110077126021	2.97081519085271	2.73204619667622	2.29431132861404	1.92370669187347	2.49218133333589	2.82014780399108	2.45551669174278
CYB561A3	0.218313120335575	-0.613308279759615	5.92229838697176	6.5797073247937	6.70790023466458	6.50815774879639	6.34439830288359	6.51141178794598	6.33006572165727	6.87306356970022	6.33544635161216
AC010327.4	0.220791443408783	-0.662252777412894	4.18090841011514	4.95771706464299	4.69250543173268	4.92057374121691	4.89525949793119	4.69309904630187	4.93274308274212	4.83968507672548	4.78413872902206
AC021146.3	0.221737872776616	3.12614539573932	-2.73567958203245	-6.26362672425974	-6.26362672425974	-5.27831314785588	-6.26362672425974	-6.26362672425974	-5.26650208568337	-6.26362672425974	-3.36835883010904
PLCB1	0.221737872776616	-2.74578043308077	-0.800993209451698	1.92319388697188	3.32243396995618	1.59571848417526	1.00369072970905	0.71315044774247	2.39596693463621	1.60637214098834	0.594314497054642
DUOX2	0.22425764865071	-1.81691334034953	3.00283516403831	5.02003988387047	4.7994752215677	4.0884146948583	3.77756031718497	4.89058748177161	4.45768977166012	6.01245587195878	4.20857723669671
LMO2	0.225147514541312	0.839187641785306	5.27120319147501	4.00498008552287	3.84106126260002	4.88428180104228	4.75314718315005	4.17662070585978	4.53555770688754	4.60318943607283	4.33977407853763
OCIAD1-AS1	0.226170365757159	2.28714988253783	-2.41480927433061	-4.18413431109131	-6.26362672425974	-4.69827953409389	-5.23420781871499	-3.5991429204739	-3.94630196242968	-3.72931161519238	-5.32253963718611
MAML3	0.226763191382758	0.539325634408866	6.01141666051699	5.62847639668752	5.3234335977571	5.3659625706987	5.42941625360251	5.44320366050168	5.57845873117163	5.25471578946193	5.69521933033023
AGTRAP	0.226763191382758	-0.540096826528433	4.99826659005362	5.52876370409914	5.57009611847298	5.59293484943181	5.45638363366441	5.60769291350238	5.51402598918604	5.56528007900118	5.46273867806249
LINC01423	0.226763191382758	2.52217640250449	-2.62060911405924	-4.60779107054626	-3.64752440360834	-6.26362672425974	-6.26362672425974	-4.19186318320555	-4.26794191828023	-6.26362672425974	-4.75776178743285
GLDC	0.226763191382758	1.68053968314493	-1.41692717826446	-2.35848114328838	-3.64752440360834	-3.28942691853238	-3.62996079294475	-2.59142665103368	-3.09881744518805	-2.61939631015686	-3.36835883010904
CYBRD1	0.226763191382758	-1.01507046382867	4.90410815408755	5.25817921099405	5.98188778743652	5.42539111108151	6.34752286206828	6.30065730961714	6.12588423126937	6.03706100914466	5.45330691999512
AP006621.5	0.226799910499178	-2.85346333609332	-2.86072990802709	0.266504963386095	0.0399696152339412	-2.48366669009744	0.408750335703848	0.322118156634786	-0.119554833131844	0.033691070895913	-1.09534461250706
MATN2	0.226799910499178	-0.676562409611427	5.40200043573575	6.38515862619177	6.08653692866866	5.71353334789123	6.05641263855401	6.2559605504783	5.84663710341971	5.88149129149819	6.26912738262407
RSPH10B2	0.227258251249864	-0.93087728861884	3.81366901132254	5.04227430633561	4.96037870556596	4.90959808227286	4.74150050964196	4.6166864895967	4.8797313412508	4.04502392864281	4.52449683578912
BNC2	0.227717152212849	0.921869303097202	2.88848752620159	1.54829304293008	1.96335969920406	2.23049239226798	2.20808365735479	1.94469657699317	1.87529543489999	1.68124643912168	2.15165252172019
AZU1	0.227717152212849	-1.24871802740686	1.51982809081954	2.93926593490619	2.8234403027085	3.32710710995594	2.45269332117028	2.29455019527362	2.8127764940273	2.79443261346583	2.39440188996719
LMCD1	0.227717152212849	0.989201617490878	4.95833249030953	4.47344131283678	3.76656341999017	3.88926940674472	4.00158917645795	3.38383284460599	4.20736706233971	3.13489960441381	4.39089760993524
SCNN1G	0.227717152212849	0.857474221336431	3.67834367672245	2.80700038607785	2.64394727130689	2.74582507949525	2.73702162113426	2.76478886053368	2.62241265696217	2.76825073375463	3.34580747381717
WDR34	0.227717152212849	-0.461366850280719	6.82222699588537	7.43946307010266	7.27946959746273	7.29778965858378	7.29471317844782	7.20835236486645	7.31604933154971	7.28467866344058	7.12891354988837
ARSD	0.227717152212849	0.658082455731594	7.44297374270913	6.61660301659525	6.49944804555282	6.99543010199057	6.77046403764386	6.41035123841979	7.26832104364795	6.50233371683868	6.98782740581877
P4HA3	0.227717152212849	0.979247456417939	1.74038798135459	0.660700854700054	0.6188311349758	0.637831193106432	0.984056637419533	0.571894310948855	0.910565679244765	0.594757525784692	1.05139237432784
DOK6	0.228395936550787	2.87402546093523	-1.79961090916266	-5.2101481322234	-2.77025744072039	-6.26362672425974	-4.63957083364424	-6.26362672425974	-4.68249931367844	-3.31685376599695	-6.26362672425974
AC027801.2	0.230064194489034	-3.06621025653874	-4.719905143704	-2.99995733125021	-1.52731554522193	-1.89941350829851	-1.74854254387832	-2.08666465157058	-2.56849984976866	-2.32073191044588	-2.12944361942673
ARMCX3	0.23039022634359	0.514871280603147	6.13094027328829	5.86098506761413	5.41570138341086	5.57065649092563	5.72238646486717	5.49481585424787	5.58821065069661	5.54614613122391	5.68215737914607
AL450996.1	0.23055044518793	-6.77827024417089	-6.26362672425974	-2.70838937807694	-1.8357753007777	-2.48366669009744	-5.23420781871499	-1.78077734850972	-2.18158109588868	-2.07341768969629	-2.91316566350183
PLEKHG1	0.232289838504349	0.545639364699779	6.59869635838998	6.12997622684772	5.85280410641391	5.93326780131207	5.80023382171692	6.09306846912406	5.99857506461188	6.44129607446089	6.07549282336586
PAK5	0.233617565647684	1.91229058816281	-1.56869479545478	-4.18413431109131	-2.9080964195195	-3.28942691853238	-5.23420781871499	-2.71765730924863	-2.94687841320458	-3.99028561690308	-3.04953771528942
DDX11L2	0.233617565647684	-4.19573911072434	-4.31010664967753	-0.32746975067469	0.387995389188435	-0.044830681507407	-0.747243299993991	-3.18024212766267	0.0344705692523206	-0.173996169475936	-3.04953771528942
GLULP4	0.234095668071591	-2.31513049720404	-3.50951566794647	-1.30409802998974	-1.76858133447668	-1.00698377782507	-1.9604571798201	-0.74458699576674	-1.56872164340667	-1.27833969899321	-1.57213112637794
AXL	0.23723452379189	0.893223743061316	5.01393577804315	4.62272088886395	4.41929666269087	3.67698501313043	4.44474184390667	3.81418886960891	3.71788650549659	3.67966062067458	4.21603262267346
FAM3B	0.237465267339742	-0.652466712211787	4.68041824309634	4.94269178005654	5.30063693968632	5.2460182179258	5.44296295322484	5.35873195509904	5.4487232359024	5.43070240204841	5.42342885942208
VIT	0.237649475673486	1.45771886538699	-0.466860328976454	-2.35848114328838	-1.13995900956883	-2.70570458270946	-1.68429918226965	-2.47535758034659	-2.09913778094562	-1.73706444465843	-1.57213112637794
AC011484.1	0.238783583303104	2.1150418827214	-1.32395024615832	-2.99995733125021	-6.26362672425974	-3.96526920978015	-3.40620071941535	-3.37454163623015	-2.36210811393746	-4.30912861248446	-2.56766993513325
PRSS23	0.240149845185262	-0.561823844681092	8.50487566531191	9.17834120662628	8.96980125726747	8.92533772413583	8.99509883569217	9.28194757211362	8.75951587280383	9.25248499885964	9.09474810137472
NLGN4X	0.240149845185262	-3.5998554399026	-1.86361564856936	0.00993593935662303	2.19140608686015	0.805099173564473	1.03264976915481	1.84773964636877	0.601030828296025	3.3514126861791	-0.0785926546552279
AL121772.1	0.240149845185262	-6.41921025495937	-6.26362672425974	-2.16492721702694	-2.3219042980972	-4.28571280743614	-2.75114454709377	-3.5991429204739	-2.56849984976866	-2.51282232908268	-2.67390002471042
HLA-F	0.240519737910758	-1.59145050205287	1.62851425944982	2.73905178585362	4.16380273470019	2.45511159948117	3.03770292937312	3.58606724765111	3.15688994905875	3.07421547954523	2.74811956499189
RPS4X	0.240519737910758	0.552036063239216	10.0296711569732	9.47128559209512	9.45096722903494	9.70768612004512	9.34852120352817	9.21778639017501	9.80853830042008	9.10828160315335	9.57302954141064
UBAC1	0.240519737910758	-0.474063531386804	6.66399566661219	7.25847082462574	7.2362880221813	7.05875767845243	7.1638061219034	7.13733868628907	7.23096127773498	7.02009749078563	6.9705757933519
KCNH3	0.240519737910758	-0.623968745586261	5.1013971742074	5.53748637678919	6.07572159147118	5.76450972089477	5.62195015054437	5.60398676294339	5.81309986851733	5.74181961850226	5.56443790847718
SETBP1	0.240519737910758	0.540776018351808	5.77144950898201	5.08633538900687	5.29033359416049	5.26719209500267	5.14885073145693	5.17443642439697	5.02982711797175	5.44482197982035	5.35627799446783
RND2	0.24094817090517	-1.20230183596716	2.24787551840024	3.85812923285783	3.52850610526244	3.16016256809088	3.30233937452604	3.40481270042604	3.78454811835149	2.65564243370488	3.56161003034213
AC005162.2	0.241220333265138	2.30218298893841	-2.07466372659829	-4.60779107054626	-5.24486229332364	-3.48154082340602	-3.40620071941535	-4.61470038571344	-3.26866237380337	-6.26362672425974	-4.35292351179824
LIMA1	0.242839105792262	0.41841334637846	8.1215347762186	7.63805966208005	7.66601186307353	7.67866419686763	7.74097757366101	7.58470511417176	7.74236855522076	7.65971278092958	7.8928966314331
RAB15	0.242839105792262	0.592254196429711	6.03766053795615	5.6535678719341	5.33589145959814	5.06000761159948	5.34727324910856	5.56342649082046	5.41624340148852	5.31473973082929	5.75593779281288
PEX5L	0.242839105792262	1.53329389402128	-0.324944176215038	-1.51878326561575	-2.42161556759707	-1.89941350829851	-0.9589524711872	-2.85600101264318	-1.68418037672104	-2.51282232908268	-1.62443307072733
EPDR1	0.244990121301539	1.68967304785684	4.18090841011514	2.04564641204	3.88737015158682	2.18671319757531	1.47382474298266	2.97832897528996	1.88038423980796	0.403887576792869	2.56173729073439
BCAM	0.245511954872661	-0.608607100190088	7.16667103754246	7.85961281301867	7.9602377855804	7.53399562726177	7.46980400588281	8.05754292714924	7.55308845775279	7.75353390186809	7.8986269192538
PLD1	0.246887132458013	0.422529816595089	6.88352129680208	6.51316539978031	6.40141724438558	6.3357552452019	6.4787055878385	6.45515300361845	6.48090591545299	6.39370754742823	6.61199805241696
SPECC1	0.248448516959472	-0.600599796579234	5.67337214925448	6.34795686035097	6.050359809565	6.29954482821978	6.07683139040121	6.27136006130584	6.19847806959451	6.66938692069318	6.18092362464533
DOCK10	0.248448516959472	1.96943838188159	-1.86361564856936	-2.99995733125021	-4.65369882868786	-3.28942691853238	-3.62996079294475	-3.86527542704121	-4.26794191828023	-2.99647567812129	-4.75776178743285
FAM102B	0.248674526345218	0.600892614571336	6.56642265949741	5.99209574774835	5.88739506858675	5.92117478171905	6.18558753313318	5.76273878312977	6.26686499743703	5.44275421799009	6.10691160144894
PCSK9	0.248918919353818	-0.852428960566927	3.55677171107743	4.06774636273254	4.5066549020268	4.51824067620599	4.48545962816053	4.26376149797892	4.77159414705088	4.42444707439583	4.09489648262474
EML4	0.249358270584033	0.491711648911388	7.47263873090616	6.97503135384314	6.91560459404486	7.09742419899781	7.03540859071244	6.70452566660893	7.15740622909589	6.7179012625018	7.1658340551778
HLA-DMA	0.249358270584033	-1.4172317321027	1.78803323827722	3.27798408119948	3.56478254958142	3.03781257821438	2.92122549737817	2.97832897528996	3.02524674423095	3.93634980028894	2.31678028046898
ABHD11-AS1	0.249358270584033	-1.59939512199064	0.617093322809026	1.49196630196116	2.54176110338579	2.08631732202063	1.78875269492139	1.48188068011637	2.57297972044236	2.89707096715	2.15553504711274
HERC2P2	0.250971341285418	0.875790161023828	5.38057628009176	4.49420078502792	3.94980254166667	4.10775088227	4.73270338451578	5.03765110656213	4.00558193818323	4.91201751114651	4.38098263504395
AC113349.1	0.252973933091835	1.43835580611886	1.84420729482555	-0.0307462882591301	0.232674468539115	-0.0259767499495032	-0.814419338084236	0.0780044148031841	1.41714533745151	0.102368500813013	1.10055562066366
TRHDE	0.253804140814677	1.86494261058067	-1.19483756859862	-2.99995733125021	-3.64752440360834	-5.27831314785588	-2.20894936385514	-2.71765730924863	-2.26902273652824	-3.14778967396023	-3.20015910256763
KRT39	0.253904334530095	-4.07669035728784	-5.29444636558677	-1.35484918023027	-1.01788063930534	-2.2039342492443	-3.62996079294475	-2.00390120456045	-2.09913778094562	-2.41358244729075	-2.7885783530579
SSPN	0.254423526488758	0.931116029039051	3.10041851448425	2.44848925545798	1.61899120589354	2.13320084554968	2.01360008812647	2.18415195325445	1.85475879610103	2.40004062249983	2.49282285559082
MX1	0.255567015919209	-0.525620404018067	6.09955097168799	6.41007075667045	6.58503078054866	6.50187856493607	6.73987684512634	6.89214009320713	6.60425393576884	6.5856555410554	6.62937677413208
HAS3	0.25644392790551	-0.884070227947494	4.60852178699301	5.2869146332003	5.918629904473	5.2705321977775	5.24890210417776	5.57188326745886	5.54279572021959	5.89335026742574	4.92271982736489
CPLX2	0.25644392790551	3.12077063200669	-1.93059229724413	-6.26362672425974	-6.26362672425974	-6.26362672425974	-6.26362672425974	-4.19186318320555	-3.46120450749807	-6.26362672425974	-3.20015910256763
LAMB1	0.25644392790551	0.672830872935023	5.69297217347214	5.00502425160221	4.98431702008706	4.83678962758786	4.5849394168378	5.15092224889453	4.90990640261904	5.50868200112431	5.00732923303841
HCP5	0.25644392790551	-1.41069166318613	2.80603167146173	3.86368913434759	5.17025233559645	3.65232347162415	3.90570720747055	4.44317431198359	4.1240115565986	4.2669422149224	3.58914357400452
ZNF124	0.25644392790551	-0.772393329605213	4.42731485020995	5.13599915729853	5.17292550419894	4.95775215931772	5.31767558461972	5.38344423707152	4.72355797708283	5.19159324035077	5.55565008522469
STEAP2	0.25644392790551	0.806244617803429	6.78601910737322	6.07231875229728	5.69102377096024	6.33666603458391	5.9138757073591	5.64263520116103	5.77432904022672	5.33450271993666	6.64084736520681
SHOC1	0.257417170291834	-1.33225298916582	0.455999690695138	1.44822941006005	2.26541205030137	1.47517052822452	1.73690557134578	2.04042906757083	1.86506365735104	1.91399051294784	1.21659850280516
TMEM45A	0.257417170291834	-1.84719538648279	2.56293879149202	4.05807945958198	4.86772205462238	4.10454612799872	5.00283338522095	3.5943927240685	4.43192673690893	5.10533181442312	2.73260898361528
DKK3	0.257417170291834	0.630563187305524	5.41554679212927	4.79192344275217	5.07514281895054	4.43733707730457	4.59387274059868	4.64421447632884	4.79199070246307	4.98374308882503	4.85807388587039
LINC00900	0.257417170291834	2.66703963947976	1.76705158084239	-6.26362672425974	0.473746938740857	-3.96526920978015	0.0792932713428579	-3.18024212766267	-0.0404875946466124	-1.41565468941656	-1.3800446685654
AC079610.1	0.259114612750889	1.39489878660555	2.67136529721651	0.698526088782296	0.817776435475968	1.91152163674915	0.964151647600485	2.40847440847396	0.730661872231802	0.470356523899762	0.991834151778362
SLC5A1	0.259114612750889	1.22289705805465	3.74155491316541	2.58601639919627	2.1658690726062	1.8154819093863	2.42383560344977	1.28197217973063	2.83653578742007	3.2993399425076	2.8257042577928
DNAAF1	0.259114612750889	-0.439765956211128	7.01433473740941	7.52078115153012	7.53188176620866	7.4600682933623	7.42158245058677	7.47186274938089	7.34244897743274	7.34282850900972	7.52668980184072
SCARF2	0.259114612750889	-1.04591668035437	2.484774656594	3.92746175871135	3.53017497487813	3.86169365776135	3.3625040128297	3.41048192329189	3.12508807582329	3.58683617366372	3.23274762395743
POU2AF1	0.259620973494995	-0.799387091853794	3.8774632200733	4.60623210439565	4.90871278643705	4.68843141757079	4.85326464140601	4.91072840153401	4.39506764914575	4.65054189822281	4.26716865578627
MOCOS	0.259997099885533	0.657439905347356	5.31251709641743	4.97130046457772	4.55909282048761	4.23922544961653	4.75676757073054	4.50277081213031	4.55159669181154	4.68733572826515	4.8503096940192
LRP12	0.259997099885533	0.68640678358526	4.88049206988256	4.3766258455525	4.25038158010817	3.90040021655518	4.29940285249537	3.80990548412635	4.17149012793119	4.2855214147073	4.35673631117234
AGMO	0.259997099885533	1.83944535047798	-1.07633653139386	-2.35848114328838	-2.52873340878497	-2.96824279464864	-3.62996079294475	-1.71346373479875	-3.46120450749807	-4.30912861248446	-3.20015910256763
RBPMS	0.259997099885533	-0.894618433756022	3.54603440328236	4.28221501951233	4.50580699328939	4.50371694590873	4.27638266456017	4.58193973898214	4.34348899124467	4.89396887215628	3.94705323144912
AL353660.1	0.260162859816635	1.03586015339305	3.94557575435473	2.70228775386914	3.09327572198251	3.46010069596714	2.86865869747436	2.46041070323754	3.30427156769234	1.97935738336782	2.90395208048564
SYDE2	0.263009020168373	0.842442957490483	4.16696001767405	3.7070434193684	3.23304053860407	3.04897001127781	3.50536146231678	3.0405842582473	3.43970751448148	2.88737284430994	3.53800923027026
LINC01814	0.263085412784194	0.992638870387862	1.15015233290449	0.215237024469126	0.0951291022952898	0.0995218589914529	0.060668082890201	-0.170149929990896	0.458591679009659	0.167924661091221	0.303757336800973
FNDC4	0.263676809054287	1.11358214437631	1.39546215391944	0.215237024469126	0.113056692677747	0.0110076531099372	0.494513831395891	-0.263355118328335	0.403098700248101	0.0511693485078737	0.938751150046071
GAS7	0.264865679851258	-0.745517467881328	5.24772928735131	5.76805934519463	6.21633896374715	5.98849567481016	5.72645408422494	6.28273837916078	6.02868052377641	6.26480667675061	5.46704104568131
AL671277.2	0.26533531907791	-1.64339425654321	-1.07633653139386	0.180017431144608	1.41010084099002	0.421378950423064	0.333167969972691	0.650651896738332	0.206415048814202	0.483290570166757	0.202308074415826
RAB17	0.265385058778714	-0.948186823688999	2.23265081725385	3.12665859053022	3.03569610079209	3.21468499620712	3.29239602892667	3.28853627395595	3.25614544606027	3.34256766369584	2.80360623738161
CDCP1	0.265385058778714	-0.541535960150705	6.67036593825293	6.98542841727759	7.22383816629667	7.23249506242876	7.04979345452282	7.37007353093258	7.13309651561603	7.51901040375777	7.10501967418349
RABL2A	0.265660559849682	-0.517108780049345	5.34959671968464	5.82865779839365	5.77189003212334	5.90775432461953	5.75352397174999	6.01397101831604	5.95341292026619	5.95471241293968	5.72001086066751
ABCA3	0.265983986982103	0.884868916144601	3.21136530948705	2.32495149447295	2.18294387493447	2.30311621315335	2.57912854110605	1.92370669187347	2.50211947915549	1.9747852793863	2.65793618592869
AC104117.2	0.266091306292623	1.40562931965594	-0.966834516757917	-3.36577261527236	-2.22864126478052	-2.0436540583499	-2.30229725109271	-2.47535758034659	-2.18158109588868	-2.32073191044588	-2.05577182128889
ANKDD1A	0.267767048305819	-2.23834580258896	0.375113078728886	0.266504963386095	2.65622626768288	2.01528250587336	2.7163463779905	2.18415195325445	3.41887411129999	3.13489960441381	2.69308689947931
AC107884.1	0.267767048305819	1.60205572561281	3.0206727529807	0.540883972359703	2.33961811851218	2.21472596706818	1.88717116257024	0.990514896285123	0.673178209310393	-0.622983181532523	1.23872763344183
AQP10	0.267767048305819	-1.24457824151895	-0.135242204085877	0.851860414964371	1.148478874311	1.04688349893159	0.838584713740317	1.33857590388795	1.3600025616317	0.942570531143702	1.16360432433114
BAK1	0.268055983336594	-0.644379347438571	4.493477238183	5.22885978843992	5.05267653153056	4.95063071612312	5.19227662906922	5.34201875437644	4.94250753694368	5.30202084747643	5.03077012641345
OPHN1	0.268220966615454	0.524574381231725	5.72051821016826	5.19287137669261	5.08822999994101	5.04225128199745	5.29991887358396	5.02045356102375	5.2566288736771	5.28457817292422	5.34527174576133
CRYBG1	0.271494382748635	-0.701937059499428	7.57625203007759	7.9245597738097	8.38416556846341	8.4398128221361	7.8433620735872	8.66456835549779	8.19139290051266	8.47905875229997	8.1011818687941
RPE65	0.272186727265224	1.55530186008189	3.3918132558602	2.58601639919627	0.923149077668027	1.47517052822452	1.5290647252485	0.841801068262413	2.59171612087861	0.151812769939901	2.61628400963489
AC087280.2	0.272186727265224	-1.58860129371021	-0.00321494953640633	0.906751670398511	2.14858976114435	0.964432168129307	1.86049931005516	0.959912805310515	1.54442363709931	1.54601043274421	2.05102980772506
AC018685.2	0.272186727265224	1.93732533945239	-1.23660430232099	-2.99995733125021	-2.64444707233318	-2.8310099009577	-3.89491209260902	-4.61470038571344	-1.87679112766711	-4.30912861248446	-3.36835883010904
AC139887.4	0.273434381881614	2.10905275037801	-2.07466372659829	-3.36577261527236	-6.26362672425974	-3.48154082340602	-3.62996079294475	-3.86527542704121	-4.68249931367844	-4.71903889503956	-3.55878872608346
CDH7	0.273759635854495	2.28482849161903	2.13367371728862	-0.701454033491882	0.643711276418061	-0.385762971749905	0.805407788683495	-2.59142665103368	0.910565679244765	-4.71903889503956	-0.98865876027439
AL049649.1	0.274742134260351	2.44507012974368	-2.62060911405924	-3.85705926992066	-3.64752440360834	-5.27831314785588	-6.26362672425974	-6.26362672425974	-5.26650208568337	-5.29380130572519	-4.03714974145397
AC020656.2	0.274742134260351	-2.84078394029182	-4.31010664967753	-2.70838937807694	-1.22748956900633	-1.83236381327487	-1.88630605687093	-1.12710608038967	-1.80968941425819	-1.73706444465843	-2.67390002471042
SACS	0.275945873112034	0.76449672678401	3.96182452900893	2.89922037112466	3.11790048385939	3.25571111573468	3.21449998919705	3.0430194488546	3.15898535489314	3.29200769860821	3.5185451649907
AL109918.1	0.277388224147642	-0.928121345343603	3.76687666080904	4.3160674887842	5.02394451502248	4.23727588866164	4.34051473780089	5.0744221543393	4.90803883918411	4.61719240734682	4.77091207216835
MT3	0.277388224147642	1.5601427539996	2.71035610609789	1.87445500172289	0.580687430360063	0.613988525327105	1.82782824206441	0.338070924280698	1.25421011406204	-0.965549754592351	1.7712972987795
AC068580.1	0.277388224147642	-2.75208643960677	-4.31010664967753	-1.63943092599133	-1.32067572451936	-2.59041825454602	-2.40210552474842	-2.26796024239149	-2.18158109588868	-1.32267489904042	-1.79377905718373
MAOB	0.277388224147642	0.86338572878926	5.05562802654898	4.20438144191807	4.3205310620479	3.91022268619677	4.60516300355363	4.10150701216257	4.48300080100807	3.23770432330226	4.28854115892909
MRPL23-AS1	0.277388224147642	2.35073829674745	-1.93059229724413	-3.85705926992066	-6.26362672425974	-3.70322531806402	-3.40620071941535	-5.21538994788243	-3.09881744518805	-3.72931161519238	-6.26362672425974
AC004696.1	0.277798981080818	1.56157244701588	-0.0397204275605064	-0.488143802983814	-2.52873340878497	-1.70694581459154	-1.20716199798222	-2.1744665157169	-2.09913778094562	-2.41358244729075	-1.21055429903711
PIM2	0.278161706612475	-0.594872062654973	4.62537808337226	5.09463381505959	5.39157605306062	5.34393640626426	5.22191527053031	5.20737689637599	5.27123115516799	5.1224850323857	5.07449013167708
LINC01805	0.279096364837528	-3.71822368783002	-5.29444636558677	-2.70838937807694	-1.6429108647309	-2.38427285243408	-2.88916903510892	-2.3679352668091	-1.68418037672104	-2.51282232908268	-3.36835883010904
SMILR	0.279489014360932	-1.64616685301171	-1.32395024615832	-0.379064765560505	0.554686244773756	0.637831193106432	0.423402998346517	0.611810465091673	-0.292011713698574	-0.0570250838509077	0.450029353149418
BPGM	0.279489014360932	-0.785666203449748	4.60999539541531	5.44779145991506	5.1023218234741	5.00263018313575	5.54447600700978	5.64664387438355	5.33053151113338	5.79368573795171	5.09535790826622
PDE8A	0.281198111599988	0.628216440198318	5.78488513218815	5.2374507047611	5.00846336520945	4.84193059250968	5.36160970975937	4.87290164165273	5.28616649862454	4.9843118530663	5.51429527119295
CDKN1C	0.281440570591115	0.740855275220672	4.49587037088279	3.77352979118185	3.26345797127678	3.88553997078962	3.97572623948825	3.7940900268609	3.65543524842503	3.60322141729116	3.96596917561809
TP73	0.281440570591115	-0.439131683652032	6.86589835189169	7.20568060734458	7.46823396918108	7.32878913793746	7.21839044751014	7.2746099206286	7.29274043646697	7.37148235721612	7.26170714680502
RTN1	0.281440570591115	1.23928288490681	-0.00321494953640633	-0.701454033491882	-1.36962767219458	-1.4847307993032	-1.07772588123483	-1.47181155055461	-0.714671620177387	-1.73706444465843	-1.57213112637794
IRF4	0.281440570591115	2.31780823413649	-2.73567958203245	-6.26362672425974	-4.65369882868786	-3.96526920978015	-5.23420781871499	-4.19186318320555	-3.94630196242968	-4.71903889503956	-6.26362672425974
SCGB2A1	0.281440570591115	0.627723850912944	5.38143938271588	4.76395094613582	4.5100415623694	4.64202966744859	4.86739918655395	4.43020981136926	4.97200655718037	4.6977772574177	5.03709754521464
EDDM13	0.281440570591115	-1.53219264107524	-2.07466372659829	-0.545940497224923	-0.583218993717241	-0.833041246204209	-0.780440365618144	-0.21599996588056	-0.777401921659461	-0.542128484607891	-0.523817990484948
MARCKSL1	0.281964503650012	-0.868853956494209	5.16292771112698	5.94926670191101	6.09389045540798	6.16782243708329	5.68182870046482	6.20277314356203	5.96243918852937	6.56051209463419	5.30782037794393
RAB37	0.281964503650012	-1.31012116437211	3.29069116760932	4.95641671241518	4.39660481080488	4.42454351956468	4.48894658946395	4.36455381508138	3.71218979781055	5.48556677896492	4.2805635278968
CERS4	0.282101721003213	0.689599868820226	5.53555299648288	5.24172705492098	5.01025815329764	4.54528175027217	4.84716432845674	4.80780460217197	4.56350998713403	5.099568452277	4.45845761672798
DIRC3-AS1	0.282101721003213	1.35101444450596	-0.491932063575059	-1.51878326561575	-1.98034995859986	-1.59156412079441	-1.40006227837209	-3.18024212766267	-1.87679112766711	-1.79835233142988	-1.73509378675553
ZMYND10	0.282101721003213	-0.429946096137408	8.59678701857979	9.10494212783669	9.01824708302686	9.03545491904164	9.06301750332674	8.99528695306179	9.04859477432408	9.03985764875554	8.8997454041425
SDK1	0.282834486216174	0.699749609534715	8.54553546603334	8.1457650544389	7.71919415715364	7.63998865916022	8.14327942483933	7.23867816615436	7.94918034945959	7.38834095342299	8.22192853778861
RARRES1	0.28539806095434	-2.45780592939565	2.31446572818945	4.09044894302181	5.06711819145991	3.82061847041132	4.33374360017541	4.59693379162413	5.20584561443212	6.06017489160183	2.46493406128479
AC008443.5	0.28539806095434	-1.44209494240485	-0.709929995065042	1.03054921216242	0.871424578565832	0.435051207876027	-0.0976800099321969	0.807836773629564	0.637555471891638	0.865630710346826	0.883640137858485
USP9Y	0.28539806095434	-15.6811230483267	-6.26362672425974	6.75821813666652	6.95930703521028	-6.26362672425974	6.82044797928836	6.85918106479995	-6.26362672425974	6.77916612179893	6.81065528361201
PLPPR3	0.28539806095434	-0.553396757394141	6.76748605860293	7.38335383284481	7.31051239373817	7.56308237265667	7.49375748906709	7.01351533385197	7.4172271989274	7.06957998894496	7.22430379356365
CCDC187	0.286374434133285	-0.458806311719411	7.66328220352025	8.08399220315973	8.23986352915685	8.11994973615445	8.16592066655717	8.12733733825661	8.26254673213645	7.95608090795666	7.99291633251786
TMC5	0.290537396291711	-0.807969574058526	7.97105225308096	8.29526357098447	8.83177872495353	8.71624155311627	8.64836937413664	8.94734309831416	9.01703032441076	9.25808140881927	8.22198639465967
HMCN1	0.290537396291711	-2.16318984235905	0.581482350923519	1.24169857074598	2.65927975654815	2.85156032560137	1.91335885605528	3.47141588788347	2.20230827279982	3.77346841832442	2.0921248252838
NECTIN3	0.290537396291711	1.10494320226698	5.31251709641743	4.47344131283678	3.12233290389635	4.2662462411461	4.91742555010892	3.59605206949964	4.16002773493483	3.4828039453525	4.71807168741121
SCN2B	0.290537396291711	1.18255493228432	1.78281636177921	0.394929398415291	1.23288366280713	0.116591195773259	-0.206269144753426	0.369456818381124	0.978582270792055	0.290724925589162	1.05139237432784
FNIP2	0.290537396291711	0.560761355464812	5.18039067919721	4.61532424788755	4.56398891973912	4.49884302827988	4.43211786953439	4.70237220673477	4.61631623265471	4.73069120428091	4.76647610143608
SP4	0.291362133128069	0.735288625357561	4.66561432993517	3.73309579502841	3.83702188694507	4.06991166254962	4.25093693761272	3.67510716006712	4.00441706901725	3.55042718695058	4.17262830485751
LDOC1	0.291362133128069	1.53782877623921	4.42815044719798	3.9859874818414	1.53504279839176	2.99229940342832	3.5207739118729	2.13477609543127	1.89050831505754	1.56438559247872	3.34240523859356
SULT2B1	0.293031246350232	0.798653653980407	5.09614918050687	4.4347442872891	4.05440238775504	4.09165544359612	4.08919845091568	4.28551988613639	4.1880017921712	3.92691301046142	5.00410303355426
RNF24	0.293226356058274	0.479596110176899	5.95571429768723	5.46389606259552	5.51764333729654	5.42110377902068	5.46835642095415	5.53126460734508	5.53837582321601	5.22662785575367	5.61148351030762
ATF7	0.293226356058274	0.422248661919298	6.2585643729597	5.79377042749961	5.81119940605351	5.78266967086988	5.76039316843887	5.85085467098113	5.82733328208626	5.87199489110411	5.98074457311254
CCBE1	0.29440199515636	2.14958660303957	2.844096756618	1.80679771871354	0.60622828977592	-1.43414143365668	-0.425055496677554	-1.08395533263461	-0.654555636410326	-0.863773640849352	2.38451105178842
TSC22D3	0.294566350253706	0.472807136590297	6.22698101198524	5.93117698637593	5.59462772651352	5.73924667340031	5.79037632821323	5.54120402625867	5.75471897582912	5.72319976056469	5.9144128524899
FBP1	0.294566350253706	-1.07085541490624	4.0272567161457	5.104646722712	4.92719708073375	4.91631534586583	4.5511464786228	4.89867762240991	4.81675568889391	5.97402726505744	5.11093799036402
AC098679.1	0.295207510595463	-6.4336997426166	-6.26362672425974	-2.46595592318921	-2.14104288218064	-2.48366669009744	-4.63957083364424	-3.00903165723833	-2.80942730549365	-2.07341768969629	-3.55878872608346
TRIM6	0.296211058113671	-1.31961452747925	0.494803577045597	1.44822941006005	1.94845951410482	1.8154819093863	1.22055595644131	2.21038855727285	1.34535608291775	2.10601261644197	2.03003482599663
LDHA	0.296211058113671	-0.497645271577188	7.07614649541955	7.4338675754589	7.76056756560906	7.51551403944491	7.46825912339576	7.49683698716461	7.50828350229879	7.84468156939164	7.50564621563515
TMPRSS6	0.298508421828803	1.87963155709896	-1.79961090916266	-2.99995733125021	-4.23557081372004	-3.70322531806402	-3.89491209260902	-4.19186318320555	-2.94687841320458	-4.71903889503956	-2.7885783530579
SCN9A	0.299313118828752	0.907064215247495	4.08773582102351	3.09864103047901	2.90545255192259	3.13525284784913	3.77470620841721	2.78238519779818	3.43106346148571	2.64991793636313	3.33728679456553
WDR90	0.299313118828752	-0.516318535508684	6.14879234214321	6.63683540850666	6.88381406395046	6.84256198431301	6.64577884315183	6.72514430221918	6.54860053668328	6.40734402374887	6.57061457870065
CIITA	0.299371931149243	-1.04601729044764	3.52275321161918	4.65754622967352	4.93980827230859	4.39336801060293	4.20715111718781	4.42741648169563	4.80743507811379	4.97461223305012	3.74285564068918
CSPG4P13	0.299371931149243	-6.48595925841071	-6.26362672425974	-4.18413431109131	-1.76858133447668	-2.8310099009577	-2.75114454709377	-2.71765730924863	-2.26902273652824	-2.32073191044588	-4.03714974145397
AC090515.4	0.299371931149243	1.38054161509509	-1.23660430232099	-2.70838937807694	-2.77025744072039	-2.2039342492443	-2.30229725109271	-2.3679352668091	-3.26866237380337	-2.73447553623638	-2.37613886237125
WFDC1	0.299371931149243	1.61405471812891	-1.67953775450857	-2.84682013855908	-3.23094741818189	-2.70570458270946	-3.62996079294475	-3.5991429204739	-2.68394010489708	-3.72931161519238	-3.55878872608346
ENTPD3	0.299913801680118	0.631949801715613	5.69679108483253	5.30132662362064	5.28391825975897	4.65742035324035	5.08058039871737	4.82276279504831	5.01138989915393	4.85655857963745	5.35078536585462
PLIN3	0.299913801680118	-0.437495940164143	6.49803424882629	7.07307941031555	6.96147325031515	6.94749475142903	6.93368848100737	6.89078877050356	6.84647394239143	6.99251552283271	6.8226087377398
GBP2	0.299913801680118	-1.99389605390503	0.166621657235368	2.44478461877153	2.4101933377861	1.49488690564811	1.5492463304609	2.9526546587916	1.51200274201915	2.75231045762127	0.73588255694125
TCIM	0.299913801680118	1.13480787205144	3.82893517377235	2.56569306448725	3.1000333573551	2.28812784385238	3.01127306233362	1.46744901500062	3.40834349502715	2.36203122851841	2.54998619118499
AC110597.1	0.300080043591843	1.5054910803694	-1.56869479545478	-2.99995733125021	-3.23094741818189	-3.11991518694895	-2.75114454709377	-3.00903165723833	-2.46161632857004	-3.14778967396023	-3.36835883010904
ITM2C	0.300172640818645	0.600051088839188	6.13042695404697	5.93514322461673	5.45576677088954	5.29416780616112	5.6753394521952	5.12644446887326	5.69062019056106	5.40374356842712	5.50633625888005
HCK	0.300172640818645	1.88261378805644	3.76423204654468	2.71156696430836	0.216181536330214	1.86177214909061	1.71325046676508	-0.585666412605422	2.61327208028566	-0.153830467483016	2.85465142047125
EXOC3L4	0.300172640818645	-7.99741010808423	-6.26362672425974	-2.46595592318921	0.232674468539115	-0.184193933303144	-2.30229725109271	-1.47181155055461	-2.56849984976866	-1.23532643276891	-5.32253963718611
EGFL6	0.301055858606743	0.623873668953003	5.01226505352498	4.49330438363835	4.49473858966945	4.21961026283551	4.41113563676265	4.59693379162413	4.22347543363195	4.08163040794161	4.51092259557185
AC010336.2	0.301055858606743	-3.57303262622023	-5.29444636558677	-2.70838937807694	-3.23094741818189	-2.38427285243408	-2.03862697858644	-1.71346373479875	-2.94687841320458	-2.61939631015686	-2.7885783530579
PRKD1	0.301055858606743	1.12330383902939	2.60788207705416	1.5824122269007	1.97320834280159	1.53352926642529	1.80562911715276	0.725331706870329	1.93520750725079	1.02448981337107	0.693783815231428
GGT7	0.301055858606743	0.943164376930097	6.44204783943888	6.19922632113155	4.88738676296792	4.80555308207869	5.599141598964	5.13160220376755	5.33748649738373	5.19307012884166	6.13372971130123
ZNF483	0.301055858606743	0.707594789336166	4.60335227180446	3.73764483145697	4.06940085807534	4.07646927585917	4.0281954156122	3.564193442936	3.89301317258753	3.59430708894034	4.08983292197413
USP18	0.301055858606743	-0.924164859439954	2.93860734537672	4.002462138197	3.82347503055178	4.0611215526532	3.92771453106004	3.80417444872024	3.92906676106154	3.9792095285478	3.20865850920139
TMCO5A	0.303385956859684	-1.38913647307093	0.244586948807638	1.18952521255776	1.94845951410482	1.291967230807	1.50170910645078	2.05979853107246	1.269806632049	2.11850200406042	1.22401265850059
KDM5D	0.303385956859684	-14.3069270362492	-6.26362672425974	5.59335177906735	5.51089776896808	-6.26362672425974	5.3959113077425	5.37525375349618	-6.26362672425974	5.4151783185299	5.44975405287847
UTY	0.303385956859684	-14.3136644639129	-6.26362672425974	5.3481873624543	5.57212267503933	-6.26362672425974	5.50713314538274	5.54722075039895	-6.26362672425974	5.30612130130065	5.49143772567508
AC079790.1	0.303385956859684	2.16703834670139	-2.73567958203245	-4.60779107054626	-4.23557081372004	-5.27831314785588	-4.63957083364424	-6.26362672425974	-4.26794191828023	-4.71903889503956	-3.77823285245684
EMX2OS	0.303385956859684	3.37346731977557	-1.73832550561672	-2.84682013855908	-6.26362672425974	-6.26362672425974	-6.26362672425974	-6.26362672425974	-6.26362672425974	-6.26362672425974	-3.36835883010904
KRT10	0.303385956859684	0.781970437798427	5.41090456476493	4.58366903196663	4.37726389596972	4.21565501814568	4.34147945412983	5.10504456596254	4.36815098305119	4.5318386241188	5.17641331071149
MEIS3	0.303385956859684	1.45545317200649	0.617093322809026	-1.03219578865315	-1.9062523812505	-0.620140528691667	-1.03703853695303	-1.47181155055461	-1.02130389528496	0.390218235223111	-1.09534461250706
C11orf16	0.303385956859684	-0.624229030473201	5.30161521840764	5.97035707158289	5.76623651891192	6.10773433579863	5.75750486051175	6.2284088430644	5.71717138184851	6.11729739380944	5.61818129219937
PAMR1	0.303385956859684	1.57526894025008	2.12956983428004	-0.545940497224923	1.16575950600459	0.336507266116413	1.92370226732982	-0.21599996588056	0.431111988985422	-0.173996169475936	-0.451167904720409
DENND2A	0.303385956859684	0.94364094500226	1.31823574977525	0.634921594096698	0.232674468539115	0.393639474896843	0.575463779967514	0.239595914740598	0.254241460674544	0.135518908466061	0.499745099828217
UBA7	0.303385956859684	-0.563342539262882	4.92911583263393	5.55649261469209	5.68654099809721	5.48123317176431	5.5267738006253	5.51819637690051	5.36633674372664	5.53221084184909	5.22618113045233
EPHA2	0.303609626390364	-0.628707040290831	7.12785193932412	7.55189478136198	8.02039991307245	7.65986544815611	7.68697247756526	7.90056264726669	7.52300083218479	8.12665778967599	7.42621759678048
AC133552.4	0.303793294873316	2.1661494027441	-2.73567958203245	-4.18413431109131	-5.24486229332364	-5.27831314785588	-5.23420781871499	-4.61470038571344	-5.26650208568337	-3.99028561690308	-3.77823285245684
ANOS2P	0.304337078228255	-9.9005617380078	-6.26362672425974	1.08867957122974	1.10434943341661	-6.26362672425974	0.588524610111536	1.14359118254305	-5.26650208568337	1.23795151611739	1.10055562066366
AQP6	0.305351890093883	1.24116020232428	1.56307311308051	0.0688859668901322	-0.320061829844653	0.435051207876027	0.393947325697922	0.725331706870329	-0.983833081476065	0.741933544074325	0.766669541351288
MAN1A1	0.305351890093883	-1.11836426720702	3.4863093435596	3.91412720277172	4.66921716742822	4.90100335350246	4.91094140121811	4.40297835532308	5.10999734293295	3.8478609871205	4.58260708920556
MAGED1	0.305351890093883	0.518207619767929	8.16610490692614	8.0545935870551	7.59164158647322	7.58624315976807	7.60187345783886	7.29939284688162	7.6332749338196	7.47111916929324	7.81908763194076
STC2	0.305351890093883	-2.0012738682778	-2.15248049107297	-1.30409802998974	0.0951291022952898	0.462013045431833	-0.0564340273830583	-0.923205764727184	-0.411302749921363	0.245890756489284	-0.62675145730651
RRAD	0.305353819820423	-0.599526195202578	7.00442410770748	8.01891067408507	7.56563543381423	7.37129896582335	7.42976993744146	7.54691954567885	7.55726499603081	7.83918977877491	7.36769667985371
CCDC144A	0.305353819820423	-9.42626030294216	-6.26362672425974	-0.768678054187973	0.692220196901137	1.23057343994177	-4.63957083364424	-6.26362672425974	-0.269293067655219	0.36248476126794	1.21659850280516
AL136366.1	0.305631086334477	1.90215659660459	-1.15424605889287	-2.58208625369266	-2.9080964195195	-4.28571280743614	-3.62996079294475	-2.59142665103368	-3.68345968126314	-4.30912861248446	-1.73509378675553
BAMBI	0.306254995392829	0.549104094604942	5.22290437091444	4.71634614002926	4.57857830416984	4.48740610875092	4.62272823767723	4.59028899956206	4.76953854142919	4.84156968563164	4.75116266755609
PTPRH	0.306423481335023	-1.15133163501612	0.30406089055024	1.35656485303784	1.62525088927431	1.35085470633764	1.73102805762548	1.05949224003302	1.3080758371991	1.56438559247872	1.48076357314398
CDCA7L	0.306734377981274	0.684460271611719	5.0222605013451	4.6045728134684	4.40572442593388	4.26049852344397	4.4420459902405	4.15314239559688	4.2374242127385	3.83656578579867	4.61116087525623
MDH1B	0.308333788200014	-0.492383225644182	5.60370581476434	5.93448294166477	6.06050034436882	5.99514468937866	6.16120777190195	5.98133043474869	6.1094546069041	6.22421179792855	6.26621265912284
ARMCX2	0.308333788200014	0.772886428847494	4.6929875171613	4.3332014791405	3.91701187514881	3.5397721039812	4.19865815932359	3.61745166098891	3.97498540094748	3.52250448204634	4.03609069973167
CPAMD8	0.308938783538018	0.756514498176382	5.52191883948008	4.78388176489007	4.31570106192808	4.23727588866164	4.97823399340041	4.71005456756766	4.64126253752321	5.36146114972087	4.78288425896062
NLGN4Y	0.309066758722667	-13.7947344668967	-6.26362672425974	4.86373784466715	5.03632836863276	-6.26362672425974	4.81488117026128	4.81423425616689	-6.26362672425974	4.99281651842908	5.12832852768152
MEP1A	0.309779115724872	-1.54636159758317	-0.0771736617107252	1.24169857074598	1.32805424764325	2.06449232493548	0.664499847934801	2.05014630561091	0.920480875657972	1.28302926523534	1.51743071994719
LRRC70	0.309779115724872	1.82371687594381	-2.15248049107297	-4.18413431109131	-3.91179158225031	-3.28942691853238	-3.89491209260902	-4.61470038571344	-3.46120450749807	-3.50839271476006	-4.03714974145397
RPSAP47	0.309779115724872	-6.97142644884985	-4.719905143704	2.55198335820249	1.50140801927532	-5.27831314785588	-3.40620071941535	1.70741207484888	1.43108425918546	2.40684510737043	2.73779772793192
TNFSF4	0.309779115724872	1.05931767923071	1.30373939539352	0.410207508672019	0.216181536330214	0.0647650995497375	0.115837454490696	0.430251607554717	0.254241460674544	-0.542128484607891	0.746218056293983
ITGBL1	0.311520688161691	1.70609450385137	-1.46576369579458	-2.84682013855908	-2.77025744072039	-2.70570458270946	-4.63957083364424	-3.00903165723833	-4.26794191828023	-3.14778967396023	-2.46872829062949
AC139795.3	0.313397640524374	1.34827065896251	-1.00241964112646	-2.07709031046607	-2.05846025147852	-1.96973188860208	-2.88916903510892	-2.1744665157169	-2.46161632857004	-2.85953620642484	-2.20708090450081
PSMB8	0.313956023036639	-0.504971091392	5.2841836415798	5.92454226170578	5.8561344484704	5.70014894163175	5.70749768700711	5.83267185641706	5.760940472261	5.88484601250651	5.61888451641768
RPS4Y1	0.314288851161632	-13.7065095014147	-6.26362672425974	5.2770524259369	4.75734922278438	-6.26362672425974	4.71345690478885	4.68610484962667	-6.26362672425974	4.62960720406644	4.97748215345004
COQ4	0.314653906249954	-0.42567099085291	6.22144840966599	6.68846233602276	6.71360297613807	6.61749598822194	6.60518684419687	6.68944900566951	6.62713918939057	6.69515144657734	6.53100082785409
AC243964.3	0.315530563606952	-2.28314667543786	-3.991331114296	-1.84172769559867	-1.98034995859986	-2.29128756588394	-2.12127612929723	-1.92562917346606	-1.36230034100073	-1.99958069701185	-2.12944361942673
VWCE	0.315672952736276	-2.33630122186768	-1.73832550561672	0.197734699320088	0.806803188501104	0.501533946549026	-0.780440365618144	1.423267076855	-0.625411644831955	1.34811020115064	-0.0425625807644498
ISG15	0.315819663812234	-1.03654322699038	1.79841073641886	2.69294847429628	2.24929123597403	2.76760117237558	3.15428581957487	2.97832897528996	2.83915171666313	2.82014780399108	2.99126734033704
GPRIN1	0.316103633785766	-1.06191290314268	1.17425886112346	1.96517687979158	2.60012861341894	2.31425617790484	2.29032003151119	2.35067200329388	1.98802350283873	2.25297140377349	1.97397348401728
SYT7	0.318893283517068	-1.96891974760528	2.31084581345201	3.98980605776244	3.59060402126928	4.16014129319953	3.31221465741367	4.64260964175655	3.87655404740087	5.63792966598485	3.30967743631812
EIF1AY	0.318893283517068	-13.2770883881942	-6.26362672425974	4.43381015929309	4.46625446782822	-6.26362672425974	4.32206148319529	4.44869505963717	-6.26362672425974	4.46413304280028	4.43548916109653
NR2E1	0.319116406374164	1.47625827276235	4.38834462883653	3.96932252017048	1.54828017488219	1.85670152803701	2.35671454185665	2.62549503059782	3.00208917186179	2.01542177066815	3.87941023086334
AL021391.1	0.32063767352657	-3.24562910432103	-4.719905143704	-0.951868666994844	-2.42161556759707	-1.89941350829851	-2.12127612929723	-1.85138606788073	-1.56872164340667	-2.23349752031699	-3.55878872608346
METTL27	0.32063767352657	-1.87113338948098	2.20950821190693	5.21967553699566	4.19254105074135	2.72371525364375	3.94685783106892	3.95919829582573	4.19312317115879	2.81759681326686	4.05803584358621
SLC66A2	0.32063767352657	-0.597272618460108	5.35926734214151	6.0548054476107	5.95138422990417	5.99023315681915	5.8169772457491	6.0889497891625	5.62997524357213	6.28710590687669	5.72197590054291
DOC2B	0.32063767352657	-1.22570989299139	5.24441224897773	6.71273295545364	6.56928987536488	6.68699265320952	6.16257306569764	6.13704469238869	6.62676072813857	7.05625220008959	5.01376006875859
SDHDP6	0.321029399514335	1.23285715912193	-0.466860328976454	-1.57784629413904	-1.6429108647309	-2.0436540583499	-1.34936580011785	-1.41723259933107	-1.26920295165117	-2.07341768969629	-2.28913497927755
FAM171A1	0.322396035933733	0.811275097123913	5.32826943858215	3.88980994320786	4.39660481080488	4.93267177885734	5.00527041139179	4.43670662450033	4.5971261123637	3.92217136658742	4.56300876954064
AL355601.1	0.322982845422124	0.959654394512445	2.76164109890798	1.76581426048075	1.9682924250305	1.77842262725137	2.15639339490517	1.04983795826787	2.08818640048052	1.33389936504461	1.96072091813842
LRRK2-DT	0.323752341506093	1.35056472935225	-0.0583255094775134	-1.40745095435008	-1.32067572451936	-1.96973188860208	-1.11959408649103	-2.26796024239149	-1.13993538276428	-2.07341768969629	-0.574366905877366
AC110760.1	0.324297493715775	2.71639800356372	-2.62060911405924	-5.2101481322234	-6.26362672425974	-3.28942691853238	-6.26362672425974	-3.86527542704121	-5.26650208568337	-6.26362672425974	-6.26362672425974
NTN4	0.324472059198832	-0.988472704415181	4.46851292875288	5.23477153468848	5.47452330577637	5.27148509423897	5.11652895033633	5.95279896932994	5.05367382240364	6.10845452323258	4.98786292264247
GUCY1B1	0.325569898705341	1.44577602779221	4.19864615257124	3.15867254857728	2.26541205030137	2.78372021712069	2.76892424336438	1.7497696751796	3.03440668538605	0.582789173317326	3.75314148247567
SPRY4	0.326067917891739	1.38057644805726	1.42924348298015	0.959630763149485	-0.320061829844653	-0.592137395390226	-0.997467266174754	-0.555879962569389	-0.338551298026095	0.230630973299234	0.826339980448857
IRX3	0.326067917891739	-0.53825190965436	5.74520313172656	6.1818056952974	6.38444949222812	6.58087412500317	6.34030210342405	6.12818401858544	6.26175552663876	6.32688939584864	5.98347742346319
TUBB6	0.327726905967084	-0.875376589569144	3.67271388257605	4.69934514802187	4.55335962442837	4.40730702752885	4.03893992579785	4.94563768737999	4.23841541241887	4.87323701238797	4.39007395967352
SPRED1	0.327726905967084	0.517219198053775	5.46768245494093	4.9047664786134	5.08482738159381	5.0616611173912	4.97637201903837	4.84595959845791	4.8980374643517	4.73677983814155	5.06058123757729
LINC02749	0.327726905967084	2.15830170052729	-2.73567958203245	-4.18413431109131	-6.26362672425974	-4.28571280743614	-4.63957083364424	-4.19186318320555	-4.26794191828023	-6.26362672425974	-4.03714974145397
LINC00466	0.327726905967084	2.15429086465196	-0.932106038006846	-1.99429572917876	-4.65369882868786	-3.70322531806402	-4.21972031226295	-3.86527542704121	-2.36210811393746	-4.71903889503956	-1.79377905718373
TXLNGY	0.327726905967084	-12.8630240491679	-6.26362672425974	3.92214271702773	3.89516168181636	-6.26362672425974	3.90831379646181	4.25328387928422	-6.26362672425974	4.03407814189775	4.04658240980546
OVCH2	0.327814837530962	1.94312941445781	-1.62305202191989	-2.99995733125021	-3.91179158225031	-2.96824279464864	-2.75114454709377	-6.26362672425974	-4.68249931367844	-3.14778967396023	-3.20015910256763
TMEM158	0.327814837530962	1.04096186628924	4.14679685867474	3.16093230429497	2.55493725969668	2.63468859334403	2.75740474901883	2.79399797590885	3.0412386757513	3.13489960441381	4.10094938921237
ADH6	0.329630369313079	0.815657771344655	4.54214613210632	3.51548699782529	3.36232803746402	3.8705250650464	3.81276828135295	3.9305501388797	4.09585003293941	3.0242031975547	3.91190769050454
LOXL4	0.330373442209367	-1.29063981642339	4.18783235873559	5.03305157163636	5.5314572507013	5.39335896091337	4.54278281382463	5.75087059358663	5.34992159955399	6.43860082051329	4.94644437453897
CDKL1	0.330373442209367	-0.745352011300497	5.09035425225724	5.16724685313706	6.08113939485599	6.00806566532709	5.75134793907144	5.59031550290594	5.80073909657474	5.90721362315412	6.14987647441462
ISLR	0.33441013612147	1.64849721464156	1.5385206205145	0.143916483560641	0.953316412442238	-1.08289131182613	0.348604543804724	-1.587583937787	-0.842984302108367	-1.67827440863647	0.571246937202652
BASP1	0.335520263570799	-0.405176708397181	7.30467464546174	7.78044047151282	7.73221161134019	7.72087165725081	7.63559383553792	7.74538490460333	7.77552350106675	7.63048839504767	7.64895308685018
XACT	0.33647613045746	-2.17323062256569	0.388913049458936	1.17170621199884	3.48270104127322	3.48167049347708	1.4309608658158	2.4420759136835	1.70218334441816	2.1714070889195	2.68505087852152
LINC02541	0.336705927941811	-1.04187314718527	2.91495778859927	3.13357878139699	4.01322929023347	4.19370519149989	3.97074696172337	3.51942502833778	4.08045532205819	4.3047754433522	4.09287319051036
CFAP73	0.336705927941811	-0.409159792804048	7.02085804247681	7.53293652368664	7.3715943883985	7.44800250322387	7.47002456839737	7.3868262088228	7.44023959389714	7.47719323904386	7.30046835574641
CYP26C1	0.336705927941811	-3.05982993853844	-4.719905143704	-1.91599585268822	-3.23094741818189	-2.70570458270946	-2.30229725109271	-1.587583937787	-1.80968941425819	-1.46449278370097	-2.67390002471042
LINC01977	0.337019600961451	-6.39010554701353	-6.26362672425974	-4.18413431109131	-2.22864126478052	-2.59041825454602	-2.88916903510892	-2.26796024239149	-2.09913778094562	-2.99647567812129	-4.35292351179824
SOCS2-AS1	0.337019600961451	-3.25100126433797	-4.719905143704	-1.77109631821147	-3.42425207475643	-2.38427285243408	-0.9589524711872	-2.47535758034659	-1.41120331253587	-1.86235977936274	-2.37613886237125
AC244502.1	0.337019600961451	1.41261846078633	-1.15424605889287	-2.58208625369266	-2.64444707233318	-2.48366669009744	-2.20894936385514	-3.18024212766267	-2.36210811393746	-3.31685376599695	-1.85495309400883
RUNX3	0.337186316586957	-3.58677388761968	-1.41692717826446	-1.46204344153269	3.34156878444171	2.4280192535602	2.84708368966199	2.15292707649497	2.19823865438796	0.752656507799067	0.26114952013109
P2RX4	0.3374879445485	0.663921428478683	4.59444692077636	4.02248373154806	3.74085069306454	3.85153397644916	4.19439285765961	3.5894032057687	3.9179738306999	3.99510036139231	4.04867162693204
KRT8P12	0.338182204977286	-1.14602771332759	2.19387095860856	3.64220505691346	3.18723516224514	3.74167678103537	2.94680766183744	3.46052669962279	3.24435229715484	2.52413757038204	3.58194869690113
SYNPO	0.338993656290645	-0.870920456436553	5.52309254349546	6.24307954277163	6.58040705974931	6.45084659315077	6.09124128292354	6.61324739147133	6.23220622829162	6.95586656382374	5.59692357622659
TM4SF1	0.338993656290645	-1.53631558262507	3.86517489362328	4.54439635277478	5.41434651723149	5.44832508182404	4.46347307276283	6.12099846064245	4.24829013333146	5.94130015128653	5.81266778388953
CMBL	0.339218060734654	0.646448614099905	5.16493421061634	4.60291161193853	4.45223888810414	4.65303974275156	4.57266777425228	4.16437020735862	4.68554300851446	4.08269313296061	4.7878956076411
MMP12	0.339600913057514	-2.78441268203013	-3.73040224850154	-1.77109631821147	-0.979380292876339	-0.248304627165923	-1.9604571798201	-1.26488852696375	-1.02130389528496	-0.595525032293308	-2.7885783530579
LINC01301	0.339701765779318	1.09554550224442	2.01855303334414	0.735384888170187	0.281051284063287	0.0291502814179937	1.02306119915023	0.819247280203742	1.269806632049	1.41713757752841	1.28199291081891
HYAL4	0.340398527349141	-1.52365275789834	-1.86361564856936	-0.875779134569861	-0.344319778909875	-0.866192352271927	-0.323701739493458	-0.147760013877984	-0.461925271538117	-0.00191385460238636	-0.252886382971792
CLDN19	0.34085347051904	2.08932992353827	1.7132222965858	-0.668981307069619	-0.735303931658208	-2.1215694512426	-0.562662898188981	-2.00390120456045	-1.09929797550109	-2.41358244729075	1.67179306775815
CDON	0.34085347051904	0.629902144618889	5.89294047645141	5.25817921099405	4.84845460371387	5.02144433926563	5.64166500562123	5.21657490290878	5.48258089652985	4.94803445931166	5.49143772567508
SAA1	0.341105563890221	-2.4213761406813	1.22898872960193	4.19779342979767	4.30306685663734	2.63468859334403	2.90565558661017	2.10711412512435	4.58782339163115	4.01304953968581	1.9110592826127
AC083805.3	0.341105563890221	2.08261828529879	-2.73567958203245	-3.85705926992066	-6.26362672425974	-4.28571280743614	-3.89491209260902	-5.21538994788243	-4.68249931367844	-4.30912861248446	-4.75776178743285
TMEM272	0.341105563890221	1.35554144110583	-1.03890474392071	-2.84682013855908	-2.52873340878497	-2.48366669009744	-2.20894936385514	-3.00903165723833	-1.56872164340667	-2.32073191044588	-2.28913497927755
CASC18	0.341105563890221	1.69031637889513	-0.543421772725128	-2.84682013855908	-2.22864126478052	-3.28942691853238	-3.62996079294475	-2.1744665157169	-1.87679112766711	-2.41358244729075	-0.889321887680025
B4GALT5	0.342323415010982	-0.595250055188765	8.09297084686258	8.51786785554712	8.75062687133346	8.72152463356704	8.42653685967925	8.634758139308	8.72284725265214	9.15595019247379	8.43447565403376
SLC24A3	0.342353365621383	1.63579905377491	1.16626802438339	0.106888936067373	-1.05743665810106	-0.385762971749905	-2.62517967178101	-0.498090855086132	-1.94716672498867	0.55855042352303	-0.134383253845916
SGCB	0.342353365621383	0.470751507853237	5.68844584280149	5.05872809462738	5.36376844243726	5.19067557603501	5.21034402775276	5.14753157513116	5.28712478037698	5.22325880675074	5.24087411652831
TMEM98	0.342363453481707	-0.72962084959373	4.84901443283189	5.45885396071104	5.46102573013695	5.59826123218248	5.81836379920315	4.99991828059555	5.71823754296615	5.95558280965494	5.41414088388188
NUTM2HP	0.343427336082818	1.09883761224283	0.259686862260505	-1.03219578865315	-0.419641344353198	-1.24785289916077	-0.71479296350066	-1.36464339199881	-0.59684475440304	-0.595525032293308	-0.889321887680025
H1-0	0.344901125014318	0.467948436794884	8.13227838109043	7.84703712994106	7.76216612234528	7.5123938315969	7.64118703000567	7.45172772480229	7.66753111693319	7.39819163132337	7.94415891865146
IL31RA	0.346052101701265	-3.16458524093698	-2.99765697568443	-1.11726048225974	-0.941880732801769	-0.0639342728952685	-1.03703853695303	0.459714529003245	-0.809820486500092	1.6924283059722	-0.62675145730651
UGT2A1	0.346052101701265	1.1127562932039	7.77152091584422	7.08041001890037	6.46518108461009	5.40121627179803	6.80076694510453	5.6755745457952	6.65171464249576	6.2708801651222	7.6584752454699
RYR2	0.346052101701265	2.26408239598446	-2.32196443796306	-4.60779107054626	-3.64752440360834	-3.11991518694895	-5.23420781871499	-4.61470038571344	-5.26650208568337	-3.99028561690308	-6.26362672425974
PPIL3	0.346052101701265	-0.907623499870726	3.40375695284118	3.59284526290543	3.92718092146983	4.48082978718686	4.4420459902405	4.40771025624587	4.56430071989128	4.39052056297972	4.4290881503048
UBE2U	0.346052101701265	1.86418551376574	-2.07466372659829	-4.18413431109131	-3.91179158225031	-3.28942691853238	-3.04180911823721	-4.19186318320555	-3.94630196242968	-5.29380130572519	-3.36835883010904
HNF4A	0.346052101701265	-1.84776305771686	-2.99765697568443	-1.40745095435008	-1.36962767219458	-1.20481074558949	-1.50713455238972	-0.647150274954878	-1.36230034100073	-1.56742738669392	-1.13273482912711
PROX1	0.346551328265327	1.09971198561264	2.05363078609844	1.19835285450047	0.501234354976565	0.625959113071662	0.713014501418435	0.737410975237344	0.870209070081232	0.55855042352303	1.87854248946072
PPFIA4	0.346557846432069	-3.4707359546615	-5.29444636558677	-3.36577261527236	-1.98034995859986	-2.96824279464864	-3.04180911823721	-3.00903165723833	-2.26902273652824	-2.15123845816236	-2.46872829062949
KRT8P3	0.346690748766583	0.998599234794158	3.18392355905041	2.71156696430836	2.32045724168487	1.87687795135272	1.32569599128388	2.19732989623813	2.56983319256275	1.65861929667239	2.33058320752971
AC007563.2	0.346690748766583	0.791762964669374	5.83142208366357	5.82865779839365	4.66390609080292	4.584149374973	4.83899024429031	4.73135006072154	5.07990025032237	4.91141951353509	5.24452410039394
AC011297.1	0.346690748766583	-11.7844685446936	-6.26362672425974	2.55198335820249	3.04739733891665	-6.26362672425974	3.12545138318134	3.02834626390216	-6.26362672425974	2.91627379821115	2.89003724617131
AC092115.2	0.346690748766583	-1.3254805835103	-0.442216868931135	0.28319725634413	1.2891598838181	0.552598786027993	0.508324860887456	0.980386153298768	1.13153037655846	0.997696918693257	0.929710940747569
FMO6P	0.346690748766583	0.967917459154278	5.43563078106967	4.53571548421553	3.87429002196581	3.67410544077129	4.86404635777051	4.03088029873044	4.68408868164367	4.08375507572616	5.25903238711548
GPX4	0.347039012803776	-0.478435102906651	7.21999630176491	7.85743738338422	7.63774813360367	7.75261080908689	7.83053572288155	7.56153714300264	7.43581762063764	7.84632503833103	7.60818835541441
GATA6-AS1	0.347105877067375	-2.09999218978908	-3.31800100294928	-0.668981307069619	-1.9062523812505	-1.6481017970325	-1.62279503987689	-1.12710608038967	-1.74557047395201	-1.00113571608214	-1.52165913380963
AC138951.1	0.347105877067375	-6.56771009504445	-6.26362672425974	-2.58208625369266	-3.42425207475643	-2.29128756588394	-2.20894936385514	-3.37454163623015	-4.68249931367844	-1.46449278370097	-2.7885783530579
SH3RF3-AS1	0.347105877067375	2.06937863722236	-2.15248049107297	-5.2101481322234	-3.91179158225031	-3.70322531806402	-3.04180911823721	-4.19186318320555	-4.26794191828023	-3.50839271476006	-6.26362672425974
CXCR4	0.349176930596601	0.99342414838481	1.1582326811613	0.0880125804796992	-0.0771102188723606	-0.248304627165923	0.285841784113799	0.170001573429359	0.538023231534571	-0.0949713700331426	0.51191088318781
AL139351.3	0.349176930596601	2.02120388338604	-2.73567958203245	-4.60779107054626	-3.91179158225031	-4.28571280743614	-4.63957083364424	-6.26362672425974	-4.68249931367844	-4.30912861248446	-4.03714974145397
NOC2LP1	0.349176930596601	1.60628417711327	-0.966834516757917	-2.16492721702694	-3.91179158225031	-3.11991518694895	-2.12127612929723	-3.18024212766267	-2.18158109588868	-2.99647567812129	-1.67870267154033
SPACA9	0.349176930596601	-0.424297041994343	7.01503010971885	7.50563597706845	7.45148813245593	7.55947843856765	7.30352718828212	7.3862269553679	7.55547653136749	7.42000767033923	7.30790095164233
PRKCA	0.349176930596601	0.717332750055062	4.89143985746258	4.26235769753094	4.18514516930012	3.88553997078962	4.14109304112374	4.56085271134491	3.82601910585693	3.80342948800187	4.51772568053381
AC008467.1	0.349176930596601	1.38851706762065	-1.56869479545478	-3.17130121159093	-2.77025744072039	-3.11991518694895	-2.62517967178101	-2.85600101264318	-2.80942730549365	-2.61939631015686	-3.20015910256763
VWA2	0.349176930596601	0.47452643419752	6.68616963281528	6.25872533642432	6.19703308332172	6.42088463826541	6.30908090179617	5.76937198334089	6.18054025748895	6.30815735647122	6.16367743840394
ANKRD6	0.349176930596601	0.517911813590119	5.35444013386977	4.83854865467885	4.91639020427962	4.58184661443486	5.01497755683597	4.80206519840099	4.83390724092318	4.77869561905406	4.88988520538317
AC011473.2	0.349323900931113	-1.32972318371803	0.166621657235368	1.84664902422411	1.41010084099002	1.49488690564811	1.25373036564549	1.7675490260264	1.4380035404455	1.77889383354336	0.523974933691075
NUDT10	0.349674086697264	1.43279964033182	-0.0962713197251221	-1.40745095435008	-0.583218993717241	-1.6481017970325	-3.04180911823721	-1.78077734850972	-1.87679112766711	-1.86235977936274	-0.98865876027439
SYCE3	0.352438955272661	1.45874041671094	-1.41692717826446	-2.46595592318921	-2.9080964195195	-2.29128756588394	-3.21253075249316	-3.86527542704121	-2.56849984976866	-2.99647567812129	-2.67390002471042
JRK	0.352803898767787	-1.48135491306031	5.44845465912627	5.71905939084209	6.92261032026587	6.71773072075631	7.43463761669376	6.99067437419148	5.53353862361558	7.27436748416444	7.60473132903725
PRRG3	0.352803898767787	3.16353061497576	0.229327319544856	-0.43257362610161	-4.23557081372004	-3.28942691853238	-6.26362672425974	-6.26362672425974	-5.26650208568337	-6.26362672425974	-2.56766993513325
LINC02607	0.352803898767787	-2.72867115312867	-3.1489558243387	-0.27765639125256	0.0211042956951022	-0.768940369607132	-0.997467266174754	-0.287628640978546	-3.09881744518805	0.183858601569566	-1.09534461250706
FREM1	0.352803898767787	1.62219613934661	-1.15424605889287	-2.25846067938515	-4.23557081372004	-2.48366669009744	-3.40620071941535	-2.00390120456045	-3.68345968126314	-2.73447553623638	-2.20708090450081
KCNMB2	0.352803898767787	1.55847131819339	0.229327319544856	-1.20765679635779	-2.3219042980972	-0.737927264365518	-0.252101627460386	-2.00390120456045	-1.26920295165117	-2.99647567812129	-1.3800446685654
SATB1-AS1	0.352803898767787	1.20909449944822	-0.23753982276874	-1.16175074912805	-0.83489806840617	-1.96973188860208	-1.62279503987689	-1.587583937787	-1.56872164340667	-1.92933939398334	-1.09534461250706
ELF5	0.35378860515943	0.869366940314767	6.0463941733731	5.61452900036193	4.35483776229769	4.58644846581199	5.39079447248012	5.21495598065126	4.67679497488091	5.20678200022493	5.76486087956565
NECTIN3-AS1	0.35378860515943	1.29302665536221	0.82425669019677	0.0688859668901322	-0.941880732801769	-0.385762971749905	0.301790301680239	-1.47181155055461	-0.338551298026095	-1.36841587074043	-0.451167904720409
LIFR	0.35378860515943	0.535333993054654	6.31837811648333	5.75016027381076	5.45664459643515	5.91203802702571	6.01650036673791	5.45147671199983	6.03525447465752	5.60094994765374	5.90608282803626
SLC26A7	0.35378860515943	0.974299794389768	2.16609117544621	0.928136445539708	1.34332306561543	0.661286223169428	0.782858248505409	1.31458857906434	1.10569098841514	1.26815929884386	1.81613805898418
AC092756.1	0.35378860515943	-2.3769513856226	-3.991331114296	-2.58208625369266	-1.76858133447668	-1.53715879374577	-1.20716199798222	-1.64915134427983	-2.0211521306915	-2.15123845816236	-2.28913497927755
LUM	0.35378860515943	2.05243038315164	-2.07466372659829	-3.36577261527236	-3.64752440360834	-6.26362672425974	-3.21253075249316	-3.5991429204739	-5.26650208568337	-3.72931161519238	-4.35292351179824
PLCB4	0.35378860515943	0.45830730977831	6.7628567563478	6.26451620308617	6.47018857680339	6.1446068326596	6.33231730277825	5.99397205047309	6.51647873323156	6.22853913392814	6.4131100760487
CALB2	0.35378860515943	2.45145467890672	-0.652265414488885	-2.46595592318921	-3.91179158225031	-6.26362672425974	-4.63957083364424	-4.19186318320555	-4.26794191828023	-2.99647567812129	-1.09534461250706
AGAP1-IT1	0.35378860515943	-2.5479514325686	-4.31010664967753	-2.07709031046607	-3.23094741818189	-1.70694581459154	-2.03862697858644	-2.26796024239149	-1.94716672498867	-1.62178656660192	-2.12944361942673
AP001021.1	0.35378860515943	1.0080317245226	2.45884043985951	1.11688936951733	1.41010084099002	1.59571848417526	2.19105852212079	0.819247280203742	1.62545880896155	1.09359629712151	1.33088191318908
APOD	0.35378860515943	-1.43659097808756	4.10873544502975	5.97934799596914	5.59263255924465	5.9440655228651	4.31716587691577	4.93124944164465	6.14635963463154	5.81334504998388	4.52449683578912
TBL1Y	0.35378860515943	-11.1582409900737	-6.26362672425974	2.39957069556995	2.421027835671	-6.26362672425974	2.21652147081583	2.45676233887519	-6.26362672425974	2.15936928532644	2.19379623484514
AC019117.2	0.35378860515943	-1.7976094503557	-2.15248049107297	-0.606149601547992	0.00198901263698564	-0.833041246204209	0.236910300432446	-0.239483252100753	-0.777401921659461	-0.279282735370176	-1.3800446685654
MEIS1	0.354756298220282	0.465195403097765	6.59721115754157	5.91821088524481	6.1076479612407	6.15031635132828	6.18155274253354	6.12243843818279	6.2639475160204	5.84437846207398	6.39331211425719
LINC01644	0.354756298220282	1.65700360703644	1.01430422775833	-1.35484918023027	-0.0771102188723606	-0.0639342728952685	-0.451546944096959	-2.59142665103368	0.0526170033558358	-2.73447553623638	-0.316000037104905
AL353763.1	0.354756298220282	-1.3981419144823	-1.11476544275611	-0.488143802983814	0.265105244398662	0.336507266116413	0.73667344376006	0.0780044148031841	0.238474833745118	0.245890756489284	0.398539051848442
DSEL	0.356313369184184	0.92018053315791	4.7266592388994	3.03846282968555	4.08991386883276	3.93569293098012	3.67414579991018	3.5709592360496	4.52178295432183	3.8578274602072	3.21797121439192
CORO2B	0.356313369184184	1.20115987978702	1.86410382393205	0.143916483560641	0.431508187542722	0.794531532516596	0.393947325697922	1.77342711686761	0.673178209310393	0.033691070895913	0.246662615661411
KDR	0.356313369184184	-2.1480795636229	-2.00083033837829	-0.606149601547992	-0.296205026219123	1.14165001783577	0.186260780707978	-1.36464339199881	0.498854051625115	0.085503200720942	-0.21229413726682
AC023300.3	0.356313369184184	-1.84300533780043	-2.62060911405924	-1.16175074912805	-0.27273631636082	-1.08289131182613	-1.11959408649103	-0.498090855086132	-1.68418037672104	-0.369419684679761	-1.21055429903711
IL15RA	0.356313369184184	-1.01938659136845	1.10069613271769	2.08901295100352	2.36228022965301	2.08631732202063	1.86049931005516	2.36631382612953	1.99742207844284	2.26425594060939	1.79139877947873
HS3ST3B1	0.356313369184184	-1.56224518083958	0.729822341459083	2.0159938185075	2.19981895249104	1.783775451092	1.44539079156774	2.9265151489836	1.69642416704777	3.10383008498894	2.24935019406002
GDF15	0.35700712112535	-1.24857309585579	2.43243147652887	3.69305813218019	4.04859197035104	3.47341253793682	3.24162458987173	3.89594306030799	3.48551098874449	4.3093221088619	2.70638159033552
RHBDL2	0.357267068281635	-0.585572386425152	4.56815451593214	5.19176667998534	4.99644070914352	5.23042147181825	4.96577519670357	5.2865805735526	5.141070281231	5.36539631974104	4.99708808600388
ADSS2	0.357267068281635	0.443892573452545	7.50368922771997	7.26911522740617	6.9730229114821	7.08717795358681	7.09782745722022	6.93095215684726	7.15202474852032	6.703811061783	7.1902879339796
COL7A1	0.359867058947839	0.69344411461273	6.42331139619465	6.15456530805101	5.88185059309261	5.7344170106598	5.17181222421971	5.22678610438721	5.47124254075351	6.15845035224926	5.6968854190422
TTTY14	0.359867058947839	-10.8808955509602	-6.26362672425974	2.15851372559347	2.1398718720275	-6.26362672425974	2.19959620363397	1.84773964636877	-6.26362672425974	1.83041618625685	1.99579410312062
DDX3Y	0.359867058947839	-12.4607530568298	-5.29444636558677	6.79159728857004	6.68860209783456	-6.26362672425974	6.81368570812662	6.68419323506632	-6.26362672425974	6.59406446502466	6.77765692216349
AC036214.4	0.359867058947839	1.2425236236696	1.04948418720527	0.60867329459997	-0.703577279254179	-0.184193933303144	-0.399041739331378	-0.813404110688297	-0.411302749921363	-0.896907608542974	0.499745099828217
POGZ	0.359867058947839	0.36950293682525	6.9145610119555	6.50295854566418	6.61639937791609	6.59958583875438	6.53797663734988	6.47512790348443	6.55358669718499	6.49696279934063	6.57188622200783
MRAP2	0.359867058947839	-0.637620834298833	4.94321368860237	5.68844858550944	5.46408462673453	5.67911865630614	5.80408805545251	5.02168877887726	5.72249432586062	5.52401932542099	5.60652832890593
LINC02762	0.359867058947839	0.786990809488042	3.5336645371986	3.00614915386814	2.68946437336866	2.43484018602402	2.49838981766405	2.73497612911495	2.77228690721164	2.52100497466131	3.16310114701252
LINC01232	0.359867058947839	-1.0443309714605	2.43907917646539	2.73602364688266	3.92844702716357	3.56796836280277	3.29239602892667	3.74108366066529	3.3023770336493	3.59877113824404	3.38932154519538
WDR54	0.359867058947839	-0.40829068268128	6.57795136283851	7.06510822538367	6.940604830768	7.07685841690496	6.90526312936295	6.8958497173987	7.05788930871169	6.93982842372762	6.99475197275617
TMEM176B	0.359867058947839	1.63003155019357	-0.0962713197251221	-0.73467453176838	-3.06050961953431	-3.11991518694895	-1.03703853695303	-1.17158735733804	-2.68394010489708	-1.92933939398334	-1.73509378675553
C12orf45	0.359867058947839	0.551015740343224	5.24298832312639	4.75050910217069	4.53934055247736	4.58184661443486	4.75387198784879	4.81565918507712	4.7277991135468	4.39223597103167	4.90956056846515
ENPEP	0.359878760796755	1.27697327739102	2.29260873047775	0.363879054852627	-0.344319778909875	1.42123693302721	1.070379194451	0.187717415855492	0.969059747972452	1.74170113202096	1.54729049346235
CCDC74A	0.360585567811321	-0.54534390371819	6.15056545921739	6.36398305319016	6.97975592684146	6.87849855802015	6.46504935870718	6.77066993252195	6.71521399277125	6.7345622294894	6.55471561665868
NBPF2P	0.361234434192538	1.32456999835563	2.13367371728862	-1.0741012744469	0.312424156472698	0.540001024051737	1.03264976915481	1.2230566115845	1.67315476287105	0.546276604725009	0.902245374387501
SMS	0.361556152314063	0.497273477518581	6.65670620937194	6.37229560205259	6.13860960833952	5.98820589092859	6.2085050228637	5.78727602392704	6.26102412278727	5.97173456268401	6.4336395949536
CAV1	0.361675648585727	-1.40327890701602	3.52743960261176	4.22612671255031	4.71395607221446	5.30211650601391	4.14551862380455	5.63579478917412	4.16002773493483	5.63394786104871	4.6132797989196
ADRB2	0.361675648585727	-1.43759064588101	2.05363078609844	2.86081424865527	3.59060402126928	3.26147790008623	2.61148018945537	4.1212315426133	3.52178620936989	4.2087512625453	2.89003724617131
SPEF1	0.361675648585727	-0.453936538006529	6.22698101198524	6.82083139072513	6.60456743566233	6.58260270400638	6.82545586681787	6.57105324677279	6.81774877508386	6.6427936752883	6.54475843678704
RPL39P3	0.361675648585727	0.960675059283604	1.87884819194283	0.723202954995406	0.817776435475968	0.935866914492927	0.805407788683495	0.796335299573557	0.859941026815885	0.546276604725009	1.61652905529573
FRRS1L	0.361675648585727	1.69254682578755	-1.00241964112646	-3.85705926992066	-2.9080964195195	-2.96824279464864	-2.88916903510892	-3.00903165723833	-2.68394010489708	-2.99647567812129	-1.25109692755233
ZNF660	0.362076700203613	1.05909421857022	1.91744533285696	0.106888936067373	0.541507785236684	1.57116354037266	1.14300102496838	1.03033339131707	0.74188877834636	0.444135276902006	0.816564724566401
MIR99AHG	0.362076700203613	0.756218078375439	3.78525445201974	2.95758014525604	2.80425795987618	3.21071620687316	3.29439018812841	3.17544064750638	3.16316705834714	2.55509501052738	2.93590742327759
KLK14	0.362076700203613	-3.57406038478293	-5.29444636558677	-3.17130121159093	-2.77025744072039	-2.96824279464864	-2.12127612929723	-1.71346373479875	-2.36210811393746	-2.07341768969629	-3.55878872608346
SAMD5	0.363762143114604	1.32003684440755	3.69510243322851	3.43374453801975	2.03563614561394	2.66110583032999	1.14300102496838	2.18855798897848	1.89554383468505	1.16757866624116	2.92457588110183
RPRM	0.365307927372441	-1.34405320396746	0.150509937681993	1.7175045061376	1.32805424764325	1.11641576861438	0.902733860894854	2.10245178860468	1.87529543489999	1.23029969656323	1.17894519038142
GVINP1	0.365307927372441	-2.12607294936399	-1.67953775450857	-1.0741012744469	1.13098874291878	0.707082396864566	0.805407788683495	0.761270272714091	-0.777401921659461	0.496109689729565	-0.21229413726682
ATP7B	0.365307927372441	0.527013349596493	8.12321270067539	7.78126694512993	7.5654319934083	7.54684248862329	7.581195059386	7.21282041037237	7.89615226597505	7.19600347396141	7.82618414859011
RP1	0.365307927372441	-0.491415476725545	6.91813423599754	7.0817524175123	7.48618546642833	7.6464304967225	7.52848168555123	7.3018097552337	7.36758167482148	7.29032430520986	7.49897680257449
S1PR4	0.365769594148225	-1.25590251278281	-1.15424605889287	0.106888936067373	0.431508187542722	0.214971767803495	-0.0564340273830583	0.0968791519962775	-0.0794796193572653	-0.0384197731140528	-0.115545647101976
PAK3	0.366434186418182	2.07686332281556	-2.62060911405924	-4.60779107054626	-4.65369882868786	-4.28571280743614	-4.63957083364424	-3.86527542704121	-5.26650208568337	-6.26362672425974	-3.36835883010904
LINC00278	0.367266470849575	-10.4861348751686	-6.26362672425974	1.4333507476866	1.67437399035808	-6.26362672425974	1.7251265010361	1.40823388221554	-6.26362672425974	1.77363893478974	1.79139877947873
LINC02367	0.367790697359678	2.2483488347717	-2.07466372659829	-3.17130121159093	-6.26362672425974	-4.28571280743614	-3.21253075249316	-6.26362672425974	-3.68345968126314	-5.29380130572519	-3.77823285245684
GPR180	0.367909048345035	0.555140696920143	5.35444013386977	4.65353969748986	4.89841225920419	4.84513441748375	5.03598693905279	4.75456625049544	4.96663339397132	4.6977772574177	4.461597175673
AL138689.1	0.368013625485534	2.01882130467106	-2.62060911405924	-6.26362672425974	-4.65369882868786	-3.70322531806402	-5.23420781871499	-4.61470038571344	-3.94630196242968	-3.72931161519238	-4.35292351179824
PAX6	0.368013625485534	0.890866385143066	4.67831267610247	4.19448810781984	3.31277054231343	3.28242772341775	3.67414579991018	3.57769344773754	3.76404531602146	3.45516972315037	4.54017369493145
LINC00639	0.368013625485534	-1.20966023534485	-0.442216868931135	0.874068157894257	0.933275108040176	0.740500062650214	0.676782314236554	1.10681771748603	0.41717333646499	0.805107450995367	0.33147913903349
INPP4B	0.368579409596014	0.503560490222274	5.82699376729117	5.17117571811647	5.23666158211402	5.26336534169528	5.46747294724554	5.47871585871535	5.01602134045509	5.35751521656151	5.52408883860752
TRIM24	0.368579409596014	0.395073831053372	7.00568415919737	6.59232034235911	6.61128411255744	6.65266274936859	6.56300609198659	6.64144321417193	6.63091835143481	6.38984895016432	6.77576632715295
SDCBP2	0.368579409596014	-1.01678243770017	2.64860238783097	3.94198880648315	3.54675834543231	3.34713169824008	3.3832636475789	4.07676310525748	3.13789306972449	4.04174890363161	3.5365212821145
ABCC4	0.36862375975716	0.96474623703374	6.48102242271638	5.4793702544932	5.62461939419878	4.75194055229904	5.93384207126967	4.42741648169563	5.55079736824869	5.16324121844074	6.32060984448683
AFAP1L2	0.369696956930188	-1.25309121969204	1.39546215391944	2.21180003508965	2.65927975654815	2.95956371406027	2.34521769464615	3.05030045457229	2.20636644373483	3.2009848325826	2.04685518280324
CUTALP	0.369957101744088	0.602562787505989	5.06908336830395	4.26446085954696	4.4645099485147	4.19068599074677	4.6187548766219	4.83546181068026	4.36905634324482	4.52168724412697	4.36430473250358
TENM2	0.369957101744088	-1.83287719723796	2.91018099740569	4.23043671040122	4.34349259900944	4.46342294805659	4.0707015207828	5.51513001457263	3.98091996421316	5.95238878449629	3.65781713486805
MLKL	0.369957101744088	-1.11544498271598	0.244586948807638	1.19835285450047	1.57439603049181	1.26159688681797	0.993907084126621	1.36995093263255	1.21446481088223	1.71453534968474	1.36481535319723
HES2	0.370989083841405	-0.711031585778695	4.32155933348784	4.87960369909432	5.23666158211402	5.01633749036076	4.82181068628272	5.38392458521154	4.73694569330007	5.26411435525849	4.7632991792739
NBPF10	0.371965148875539	0.732363806871959	4.34740927760873	3.81716609673514	3.5922026206893	3.32893905580842	3.8444178465742	3.32501410653036	3.776381929004	3.19313387289792	3.86998918446749
SEMA6A	0.371965148875539	0.728134402746886	4.66135658837049	3.97061129698188	4.21346559063362	3.7512717493323	4.14330752944218	3.39149722938188	4.15268578093399	3.54581077152669	4.08067348477333
MRC2	0.372229484426254	-2.256809783448	3.40545515207927	5.4928874678239	5.3791289128405	5.88053297656228	3.69089565376591	6.4489684803937	4.39861889153304	6.84562430306104	4.51395015009664
PHF3	0.372229484426254	0.365125444472968	7.72033637897259	7.27864150750405	7.41559716538489	7.3887488804424	7.36731869710784	7.30789765434098	7.44518475165327	7.20408304737296	7.4179581121748
COL8A1	0.372229484426254	1.09587771219669	0.617093322809026	-0.160165134016951	-0.249643275388287	-0.044830681507407	-0.849217940974325	-1.12710608038967	-0.911690509463661	-0.679518826240653	-0.134383253845916
FOXC1	0.372229484426254	-0.58019257630572	4.96352922436404	5.33273562333551	5.69214229115105	5.55273952159355	5.3230579406803	5.67400423811721	5.52503430092453	5.8289451983081	5.3294628088506
KCNN4	0.372229484426254	-1.93900912710524	-0.543421772725128	0.980251386534176	1.41733333521842	1.92126893245899	0.827610293421481	1.65742983608021	0.796749045039655	2.26425594060939	-0.172812824867517
SLC41A2	0.374137110621843	0.702556795289653	4.74286913111654	3.906066905946	3.55005226709807	3.95123780921419	4.48196421852692	3.93841985959215	4.31370333829072	3.92335823937083	4.06630887033228
GPR176	0.374710376244877	0.977979226414604	1.47524662870981	0.540883972359703	0.373194513936096	0.815589969916076	1.07965936966596	0.115510137121842	0.105725733935133	0.36248476126794	0.345142809806464
DGAT2	0.374710376244877	-1.0694836846376	0.996387231788308	1.5824122269007	2.09547426658235	2.29938369394273	1.85510525333573	2.25728376734931	2.23842729687992	2.25297140377349	1.73023406908406
AL732437.1	0.375076408873208	1.18321617256206	2.59900472945889	1.67386433369296	1.22466196069251	1.39349470029674	1.22892134840762	1.16163228492166	0.512028959325802	0.675866140327115	2.49282285559082
ZNF488	0.375149928027124	-1.30031226336637	-0.00321494953640633	1.16271349411781	1.28125358036639	1.56495894259608	0.782858248505409	1.97561968613575	0.940109148548353	1.15954328033838	1.06796697230427
AL049838.1	0.375400204572505	1.02155805770062	1.44913900284774	0.634921594096698	0.773373599874009	0.637831193106432	0.423402998346517	-0.470041798759256	0.661401425898725	0.457305471577684	-0.0425625807644498
DAW1	0.375900251326617	-0.5613270912515	6.32242870906029	6.43619348062915	6.86310746592954	6.87615131772976	6.91986878072832	6.68497307695247	6.94918065201744	7.23762706686079	6.97401517674232
NGB	0.376463841835126	-1.29082553613645	-1.19483756859862	-0.0515258452811668	0.199497873899674	-0.31539730895946	0.0417992950177213	0.170001573429359	0.222533994114178	-0.236241759176212	0.411584934679123
PYGO1	0.376591932188199	1.10558679170749	2.24028325093911	0.686027545350933	1.49458593041506	1.28443437140795	0.993907084126621	0.737410975237344	1.51200274201915	1.70352417189517	-0.0248794530968524
WDR77	0.378869112141987	-0.590853425662153	4.07605439551034	4.69311295799669	4.73653877135162	4.73407856138597	4.48021333277382	4.74562360312408	4.63901243250425	4.7170681981818	4.56519955434708
LINC00479	0.378869112141987	-1.28943171393898	-0.680809616993852	0.595367860200081	0.762056021786883	0.906724626507525	-0.0769096232368162	0.474223383231566	0.374530678980025	0.6531537870793	0.826339980448857
SMTNL2	0.378869112141987	1.20624913853215	0.0671364955879428	-1.11726048225974	-1.98034995859986	-1.76829237044041	-1.07772588123483	-0.88566897411924	-0.568832553013573	-1.51504224692166	-0.653674727261903
AC046129.1	0.379102458569345	2.01548988266154	-2.15248049107297	-2.99995733125021	-5.24486229332364	-4.28571280743614	-4.63957083364424	-3.00903165723833	-4.68249931367844	-4.30912861248446	-4.03714974145397
MLLT11	0.379681913498001	1.00035502524884	2.27041549615398	1.75986327082744	1.09535922099535	0.462013045431833	1.26190613011668	1.27370154596089	0.920480875657972	1.14333698500532	1.81613805898418
USP53	0.379681913498001	0.418575606412871	6.27282188360259	5.76472014096213	5.84041456000731	6.04726162647575	5.89691398964012	5.79560394670988	5.76816513669117	5.70847316365884	5.97937620420137
PPP1R3G	0.379681913498001	1.27058807289896	0.751348412353509	-0.160165134016951	-0.27273631636082	-0.900123176137744	-0.0564340273830583	-1.71346373479875	-0.386642381125577	-1.51504224692166	-0.00741044587517466
SLC25A18	0.379681913498001	-3.38348384483319	-5.29444636558677	-2.58208625369266	-2.3219042980972	-1.89941350829851	-3.40620071941535	-2.85600101264318	-3.09881744518805	-2.85953620642484	-2.7885783530579
PPIAP67	0.379681913498001	1.83636472033991	-2.62060911405924	-5.2101481322234	-4.65369882868786	-4.28571280743614	-4.63957083364424	-3.86527542704121	-3.94630196242968	-3.99028561690308	-3.77823285245684
GSTO1	0.379681913498001	-0.631224304247099	4.12634789955197	4.67583430602524	4.90807115359922	4.76688370941112	4.87208009472366	4.73662517819892	4.7021632371517	4.92095785768085	4.41133750867795
KLK11	0.379681913498001	-0.542513220304513	5.34694798780956	5.92088011537072	5.74231881709671	5.85310641005719	5.75098494764796	6.14471796068308	5.72036750440857	6.17423946246024	5.72066617139384
BX284668.4	0.379758200744344	1.36348964267245	0.640354821850043	0.484261450855049	-1.13995900956883	-1.29221879021468	-1.45260532247656	-1.64915134427983	-0.568832553013573	-0.595525032293308	-0.681110003689545
AC007637.1	0.379758200744344	-1.07560061475316	-0.0213522263113865	0.959630763149485	1.16575950600459	1.2692496199832	0.892238466552384	1.05949224003302	1.09697398189546	1.08513686098457	0.776787582184979
VNN2	0.380157453715984	-1.52301226845183	2.55071363237398	3.66626577603962	3.77644034589645	4.79498877755734	3.32202280304389	3.26160548450441	4.33331938502665	4.9126152609904	3.39261504387591
IRF7	0.380157453715984	-0.927394125320181	3.33235149766915	4.26551129192451	4.32918452095378	4.16219784918713	4.60917392296914	4.43299774307965	4.5201537144152	4.01193423473853	3.4411360193613
ITGB2-AS1	0.382521726715569	-1.56455949999806	-2.15248049107297	-0.73467453176838	-0.905331245250155	-0.385762971749905	-0.652003176205281	-0.470041798759256	-0.338551298026095	-0.416691927738321	-1.52165913380963
LMO4	0.382521726715569	0.474328964030292	8.70451472359217	8.31923579687752	7.9191137408737	8.08514564053634	8.38567561709101	8.34056229566044	8.379817066882	7.88841102697841	8.41208294256286
AKR1C1	0.382751631230908	-1.42422196687475	5.14931035253204	6.1534308751582	5.78032897802293	5.89297002438196	6.08463060345483	7.55749744772699	5.94675757940267	6.67521097714908	7.28626218588142
AC016924.1	0.382751631230908	1.86099331995491	-2.07466372659829	-3.59060373956376	-4.65369882868786	-3.70322531806402	-3.62996079294475	-4.61470038571344	-2.68394010489708	-3.72931161519238	-4.75776178743285
ITGAX	0.383261120067391	1.939416016813	-2.62060911405924	-4.18413431109131	-3.42425207475643	-4.28571280743614	-3.89491209260902	-4.61470038571344	-4.68249931367844	-6.26362672425974	-4.35292351179824
CSRNP1	0.384099242116162	0.618501739002137	4.8755995919491	4.34019792971191	4.4723437265833	3.85153397644916	4.02459605611139	4.27933661671373	4.1484735419396	4.41012567373004	4.42104674101585
NDRG1	0.384099242116162	-0.559817578452627	6.6204273099321	6.92787508595726	7.50317303226558	7.11305713701036	6.96438541146293	6.94159585251719	7.06069392561408	7.37224306925481	7.42300000683366
ADGRL2	0.386012696239809	0.82185861913724	6.30842852490898	5.06235914739714	6.01235687109062	4.94705676864997	5.55032880036749	5.87565843909783	5.59092941699226	4.55192957733532	5.71935525214623
BNC1	0.386020669952342	-0.815015869338539	4.16395345012565	4.59541244287818	5.22382829932171	5.19319203338893	4.44922376895326	5.34990791380466	4.69928648212964	5.19060780741397	4.85628585441341
SNCAIP	0.386494122858455	1.18875451386896	3.75493753206983	2.1494381377808	3.16806920601376	2.16636573893221	3.23333274479989	1.7675490260264	3.04577542782891	1.183516407508	2.62750936531679
DLX5	0.387566968801323	1.21111268073586	2.25542804018029	0.526935317144732	1.15714506347458	1.04688349893159	-0.229003389211998	1.85330053613898	0.431111988985422	0.865630710346826	1.66636096145285
AC025211.1	0.388821327725201	-3.32491471938263	-5.29444636558677	-2.70838937807694	-2.77025744072039	-3.28942691853238	-2.88916903510892	-2.00390120456045	-3.09881744518805	-2.32073191044588	-3.04953771528942
SAA2	0.388821327725201	-2.47516033260774	-1.15424605889287	1.6611493484049	1.63148352992123	0.379567128257551	0.203342293556576	0.725331706870329	2.1526983930098	2.0849536562266	-0.954780774410663
ARHGDIB	0.389960067592422	-0.854945219024029	4.03276090615844	4.48069592886307	4.99220899722296	4.69838588030804	4.65800447095374	5.19154955249392	4.46278762729655	5.45880470830857	4.84851200791004
AL391987.2	0.390315886412253	-1.65270977365472	-2.62060911405924	-1.25507170059898	-1.22748956900633	-1.53715879374577	-0.997467266174754	-1.17158735733804	-1.22481429370849	-0.346352010753858	-0.889321887680025
EGR2	0.390315886412253	0.722308789812395	4.71369597664586	4.23151220099633	4.4740788045748	4.04114577372062	3.87138589158396	3.9579083742631	3.47040416662642	3.68386859974438	3.97258661429736
AC087783.1	0.390315886412253	-3.67167135745685	-5.29444636558677	-2.84682013855908	-3.64752440360834	-1.29221879021468	-2.62517967178101	-3.00903165723833	-2.68394010489708	-2.23349752031699	-2.05577182128889
TSPAN8	0.390315886412253	1.34180622768147	5.94582889120057	4.3901730154557	3.63625902679607	3.90899852852371	5.09094314111843	2.55558274484638	4.9067924524549	4.53261654888658	5.72980940385481
ZSCAN31	0.39067162827258	-0.845654704929989	3.80854418003193	4.44219561669432	4.98431702008706	4.5429160562677	4.11988411368662	5.16775710468468	4.42410725127699	4.68523832322012	4.59338109418067
DDIT4	0.39067162827258	0.420552907496561	8.53873314272468	8.10951694097712	8.14468735276177	8.08087139163856	8.30970452011188	7.87037101189278	7.95537250597397	8.07205405069918	8.34103694918728
HBB	0.39067162827258	-2.07802267052968	-3.31800100294928	-1.63943092599133	-1.98034995859986	-1.76829237044041	-1.25302331000863	-1.52853675289423	-1.68418037672104	-0.568579735647834	-1.09534461250706
NEK3	0.39067162827258	-1.13194604389897	1.16626802438339	2.52416680090556	2.57124001207449	2.33628132547462	2.32585031227748	1.7675490260264	2.19823865438796	2.66418681434128	1.6554350013811
ADGRV1	0.39067162827258	0.549791973100066	6.40920343219804	5.91285756356729	5.79602017250778	5.48575634831596	6.19362341897043	5.62892178940032	6.24212339433789	5.70916146528404	5.73306085160838
LINC01151	0.39068785109902	-1.59793388384025	-1.07633653139386	-0.803502406196077	0.265105244398662	1.00166010799406	0.993907084126621	0.637820594206473	0.238474833745118	0.594757525784692	0.358678286016539
AC091057.4	0.396955834302424	-6.77452599071058	-6.26362672425974	-5.2101481322234	-2.77025744072039	-1.70694581459154	-1.56380604748285	-1.587583937787	-2.56849984976866	-2.85953620642484	-4.03714974145397
BCL2L10	0.396955834302424	-1.48799910313706	-2.15248049107297	-0.768678054187973	-1.01788063930534	-0.205249193533284	-0.652003176205281	-0.813404110688297	-1.22481429370849	-0.542128484607891	-0.709077138637576
AC093388.1	0.396955834302424	1.69380557509904	-2.2347350793851	-3.85705926992066	-3.42425207475643	-4.28571280743614	-3.89491209260902	-3.5991429204739	-4.26794191828023	-3.31685376599695	-3.77823285245684
GOLGA8H	0.396955834302424	-3.28007592445476	-3.50951566794647	-2.58208625369266	-0.767744011019937	0.230735521631368	0.713014501418435	0.222509526405642	-0.947310902489954	-0.708639764890138	-2.56766993513325
CD164L2	0.397031862842174	-0.577557678658583	4.57872904695962	5.21967553699566	5.16381644956966	5.2230520455273	4.79389065360031	5.28040185822121	5.13947936808977	5.31202367952343	5.05331607884217
WNT5B	0.397031862842174	-0.838731917353879	2.7321723959655	3.5242900677161	3.38648269290342	3.73063239027196	3.69693861473962	3.28442565606193	3.3398029341926	3.5838369412294	3.89922799043452
AC103691.2	0.397115214039275	-3.19790865714412	-4.719905143704	-3.17130121159093	-2.42161556759707	-3.11991518694895	-2.20894936385514	-2.3679352668091	-1.41120331253587	-1.03762169887893	-1.52165913380963
PLTP	0.397115214039275	-0.655470718914726	5.30115918081496	6.23130003606113	6.07971562852477	6.03019149336102	5.96610035745271	5.30850617058829	5.72709171108484	5.9415930519864	6.17160754024569
TAP1	0.397115214039275	-0.66970520008271	4.68950702255005	5.19728172404808	5.75271996135745	5.244077820846	5.26780145902463	5.66731129615249	5.14741644803234	5.40883687190531	5.02494551259744
EMC9	0.397115214039275	-0.83257426603193	2.59603343305419	3.37461174234331	3.28140528398057	3.22652627393517	3.49845827530311	3.71077179905718	3.16941697445404	3.58533733683803	3.48807808692743
PRRT2	0.397115214039275	-1.30488885655964	-1.46576369579458	-0.353036621736186	-0.554635398856099	0.0470675875019462	-0.161847977860585	-0.125712274577358	-0.362396464137971	-0.0384197731140528	-0.0604651431004552
HYDIN	0.397167638575307	-0.444066156810306	7.98069571259401	8.18972709216804	8.4010226385598	8.58130348483329	8.54522340319164	8.27888181379296	8.53217382005211	8.46292720847737	8.36119256944182
AC244213.1	0.397171254813672	-9.55194553526187	-6.26362672425974	1.11688936951733	0.655992273021061	-6.26362672425974	0.548981954070522	0.558339675336428	-6.26362672425974	0.390218235223111	0.883640137858485
MYO1E	0.397171254813672	-0.434674656947882	7.33673449435016	7.54790717963462	7.82333744772552	7.99830939030067	7.84097646177879	7.77131846947783	7.72814951088903	7.73227483596825	7.68725715471151
COL21A1	0.39772102456967	0.460847670609508	6.58695880161913	6.27863237359711	5.94670569483755	6.24891892760961	6.27641260717987	6.29963934432908	5.90242034949456	5.84124219671448	6.12954126136833
C12orf4	0.39772102456967	-0.567335734421878	4.2392053174844	4.57860673101705	4.83973322953472	4.81277142609289	4.9245246144756	4.86121948231851	4.85990240263831	4.80211182755545	4.74537796291304
DCDC2B	0.39772102456967	-0.502512593898922	5.57381241585384	6.11315305798179	5.93604450669811	6.34822847692901	6.03748774502891	5.82030310607979	6.06851852772386	5.9837308055661	6.2337559189536
SLAIN1	0.39772102456967	1.06110289027139	2.37811747728123	1.52742737620534	1.94345839074733	0.954973121302584	1.4309608658158	0.864007691123563	0.890528482343359	0.444135276902006	1.84046025239717
GATA6	0.39772102456967	-1.1625461247845	1.76705158084239	2.92869533363496	3.27146213104268	2.70126130604439	2.40180707896294	3.29876186783079	2.6284743588354	3.42364478342099	2.33058320752971
JOSD2	0.398297766856615	-0.618504863090817	3.89690939684737	4.66393362742177	4.68802726750335	4.43138086587163	4.51483357323446	4.48317758604208	4.34164529597101	4.44607904652255	4.51847960240081
TMSB4Y	0.398573225051986	-9.28328459015988	-6.26362672425974	0.348099628369503	0.431508187542722	-6.26362672425974	0.701037926669584	0.474223383231566	-6.26362672425974	0.230630973299234	0.450029353149418
TMEM150C	0.398915756137459	0.711474065787202	5.38273306925369	4.68449949939988	4.62773050119445	4.11520107311807	4.97947397592184	4.55403924286754	4.86504569675064	4.10900998058336	5.1154299035695
DNAAF5	0.400382404384659	-0.391349860329539	6.35618766260099	6.84140637303245	6.81548708218689	6.72800646830384	6.71979933578211	6.79380912191747	6.72479414281802	6.69601975087168	6.65068091741217
AC074117.2	0.400382404384659	2.007699909221	-2.62060911405924	-5.2101481322234	-3.91179158225031	-3.70322531806402	-3.62996079294475	-4.61470038571344	-5.26650208568337	-6.26362672425974	-4.03714974145397
GPR160	0.400382404384659	0.739405898712803	4.42229107931368	3.36484303717601	3.22481973300427	3.73616515426536	4.1554268256255	3.45687862895768	3.79671138172322	3.60173951572654	3.90269715711721
KCNAB2	0.400382404384659	-0.957376580563363	3.47017244358796	5.11982741199399	4.29817793298585	4.63167723115896	3.97074696172337	4.13270947206396	4.14319088932603	4.62887987174366	4.10497059764986
ADGRA1-AS1	0.400596664613538	-3.45939335230284	-5.29444636558677	-2.58208625369266	-2.05846025147852	-2.59041825454602	-3.40620071941535	-3.18024212766267	-1.94716672498867	-3.50839271476006	-2.28913497927755
CNIH2	0.400596664613538	-0.863996500888411	2.16609117544621	2.9627703568983	3.36232803746402	2.90902384878875	2.81965313738443	2.85347721870267	3.22247791808091	3.00863143058994	3.00208889726715
MKI67	0.400596664613538	0.751524830274268	6.1495525163191	5.63499351062527	5.74985816192028	5.61299615192936	5.23599065700419	4.75605131734694	5.49631895487066	4.54191907374007	5.69421875276482
ZNF736P9Y	0.402472039616457	-9.58221466245553	-6.26362672425974	0.673419775961902	0.795745838078825	-6.26362672425974	0.168974596981731	0.907421073080801	-6.26362672425974	1.2226070765089	0.462619824705393
TCTEX1D4	0.402472039616457	-0.449688891305777	5.39944627233319	5.99747961828661	5.90518847302084	5.78433964227463	5.81246172160593	5.75941071109897	5.82205351874951	5.92983039129434	5.76295343012019
TSPAN12	0.404092715727693	0.610359641577588	5.31522974231698	4.7824148135194	4.48444567852334	4.72853777408083	5.08979539424014	4.22460822647579	4.88227017605169	4.54346367955109	4.73827612369612
WNT16	0.404632439993026	-1.73498195788366	-0.56987256126036	0.363879054852627	0.387995389188435	1.41435122698433	2.02325153550167	0.273173336149115	1.07938035079495	0.979554499559572	1.63333166671974
RNU6-403P	0.406263748044069	-1.87743183528533	-2.07466372659829	0.249617274012316	-0.703577279254179	-0.485263148377228	-1.03703853695303	0.749389946560591	-0.714671620177387	-0.301294528778435	-0.653674727261903
C2orf72	0.406263748044069	1.35523121368077	-0.739650289384931	-2.25846067938515	-2.52873340878497	-1.89941350829851	-1.50713455238972	-2.47535758034659	-1.22481429370849	-2.51282232908268	-2.7885783530579
SGMS1-AS1	0.406668478723505	0.560852196655838	4.75290859751523	4.05807945958198	4.15192840771875	4.27767343239519	4.36254162273743	3.97458805986371	4.27365249688954	4.17924813677966	4.22252463013653
MINDY2	0.407105829705582	0.426241745127873	6.18705941220038	5.60460196059267	5.63202089406316	5.90652806980486	5.80653539934033	5.72986339459744	5.70000477044816	5.69567999078003	5.97031227188207
AL445237.1	0.408316535935339	-2.07754768183269	-3.31800100294928	-0.951868666994844	-1.47281527448538	-1.20481074558949	-2.50933533126516	-1.26488852696375	-2.0211521306915	-1.19355854579908	-0.98865876027439
SYT12	0.408370291582058	-1.06058844505604	1.92693540396093	3.07487011434367	3.07051889204451	3.21071620687316	2.50184570385651	3.23841854017629	2.59481533291922	3.40167120499251	2.4742903562438
ADGRG6	0.408468313996981	0.518982376669358	5.58771514172133	4.84769556552647	5.11627733259923	4.93928270847049	5.05080850460113	5.35530679379202	5.04576863668834	4.84470523991892	5.26712963518296
GPR20	0.40852801781784	-2.15575284051088	-2.99765697568443	-0.668981307069619	-0.612380371691192	-1.12239729525607	-1.74854254387832	-0.0407437716018483	-0.983833081476065	-1.41565468941656	-1.91883637251987
HRNR	0.40852801781784	-2.93333304723104	-3.991331114296	-1.20765679635779	-1.01788063930534	-1.6481017970325	-3.89491209260902	-1.31390393986543	-1.74557047395201	-0.236241759176212	-1.42572219924122
TAMALIN	0.40852801781784	1.64110966069575	-1.15424605889287	-3.36577261527236	-4.23557081372004	-2.8310099009577	-3.04180911823721	-2.71765730924863	-2.18158109588868	-3.50839271476006	-1.57213112637794
PPP1R16A	0.40852801781784	-0.397525163083772	6.90768749626075	7.3664414908809	7.35850330136176	7.40707457580743	7.26464142256442	7.31773602431024	7.18079757324103	7.37256896595053	7.15253955730951
CENPU	0.40852801781784	-0.737459090456203	3.21524329423647	3.80131894958513	4.18302507768005	4.08733282553651	3.71342741545108	3.95661729834233	4.04350430055207	3.75358793184274	4.00737595279108
RPL13P12	0.40852801781784	2.22997755636121	6.2538589393803	2.7053874601436	2.57124001207449	2.34354894744893	6.51528648533039	2.40089992294645	2.38526715173585	2.22629240517431	2.58783244537965
AC022601.1	0.40852801781784	1.91528144459565	-1.56869479545478	-4.18413431109131	-6.26362672425974	-3.70322531806402	-2.12127612929723	-4.19186318320555	-2.94687841320458	-3.14778967396023	-3.20015910256763
WHAMMP2	0.40852801781784	1.14106511544497	1.42924348298015	0.232529559448465	0.373194513936096	0.0647650995497375	0.466488687588431	-0.33743636486986	0.730661872231802	-0.896907608542974	0.947735064198298
LINC01119	0.40852801781784	1.90252057034105	-2.32196443796306	-3.59060373956376	-5.24486229332364	-4.69827953409389	-4.63957083364424	-4.61470038571344	-3.46120450749807	-3.50839271476006	-3.55878872608346
EVA1C	0.40852801781784	-0.563540513420918	4.63771171208242	5.11342429674075	5.23205474019669	5.20221510803506	5.25403450144599	5.24276333246645	5.22247190980521	5.42107195849199	4.8610490225845
MUCL1	0.40852801781784	-1.51433758680944	-0.302591659767897	-0.0307462882591301	1.43169045071322	0.805099173564473	1.00369072970905	1.51031800841686	1.12296856620479	1.90440583923007	1.10858904666375
DNAJC18	0.40852801781784	0.679034781209797	4.32065964195227	3.23143670152794	3.666924031631	3.54765983508292	3.44380823661311	3.78247799266807	3.99271635311359	3.58982918389838	3.75314148247567
PDE5A	0.40852801781784	0.751717484571446	3.09832018331395	2.05052979393757	2.22888355228001	2.55553702590689	2.57585311483109	2.12561424424242	2.37448742032579	2.56120757500319	2.20132819686771
ENTPD2	0.40852801781784	0.894729582813471	2.48155826044253	1.8963202520955	1.58727878922764	1.57734156826725	1.52227429507526	1.31458857906434	1.84437979958754	0.784355338254481	1.88323285795414
CALML3-AS1	0.40852801781784	0.78322812128597	3.22104079598902	2.33699309631723	2.45305152388187	2.23831145861937	2.62738796847374	2.35459838677347	2.14848619089255	2.22629240517431	2.94938882597382
FLRT1	0.40852801781784	1.58857009216649	-1.62305202191989	-3.36577261527236	-2.77025744072039	-3.96526920978015	-3.04180911823721	-4.19186318320555	-3.26866237380337	-2.15123845816236	-3.20015910256763
ST8SIA1	0.40852801781784	-0.870386091639065	2.88362213316797	3.50485191639253	3.87429002196581	3.818012023277	3.70595585979313	4.00987165912616	3.54280053219011	4.10064070482192	3.28861804944318
HNRNPA1P7	0.408651819519013	0.87740967188474	1.43590585500151	0.512850482038319	0.473746938740857	0.695768918234497	0.805407788683495	0.353849219836261	0.719346913813505	0.102368500813013	0.714986739083191
LTK	0.409472013157125	-0.861666595778073	3.11916741062161	3.64058665103158	4.09443297626157	3.91632794200891	3.5326485646634	3.94103358902164	3.99506410033257	4.48518232870425	4.02658247909644
SCAT8	0.409472013157125	1.24258996123724	1.24425192172791	0.959630763149485	-0.320061829844653	-0.385762971749905	-0.0163345463301188	-0.813404110688297	-0.461925271538117	-0.595525032293308	0.683064341432172
LY6D	0.409789736959718	-2.35954862604536	2.70208918712532	4.08926293528752	5.09670160062506	3.67842264684928	4.41113563676265	5.32560982990258	3.15268998497151	6.59704253240251	5.15669345665037
EEF1A1P5	0.409789736959718	0.52215807191535	5.72324410611672	5.25712342454968	5.08879632359522	5.06715915633795	5.39126038996453	5.10095998270582	5.23046468949375	4.86213950830824	5.51088964098894
PTPN12	0.409789736959718	0.423723813883793	6.31725093063757	5.67230220965016	6.03369112457083	5.9431687929942	6.00162540158618	5.88586879106413	5.75090370008805	6.04171350578441	5.77151716224035
NME9	0.410763820909031	-0.463037808609078	5.22819153728051	5.53922460056248	5.8200944539183	5.66613438040749	5.7349222267044	5.58489408281916	5.77467070835736	5.71191139262938	5.67575076619006
TMEM31	0.411170164085965	1.9988417081901	-1.11476544275611	-2.99995733125021	-2.42161556759707	-2.38427285243408	-3.62996079294475	-5.21538994788243	-1.94716672498867	-6.26362672425974	-3.20015910256763
RGN	0.41178107994934	1.4456262048344	0.0671364955879428	-0.668981307069619	-1.70437816702658	-2.29128756588394	-1.03703853695303	-3.5991429204739	-0.876928440553267	-1.36841587074043	-1.02335145322178
SLCO4C1	0.41178107994934	0.396880661551279	6.3975182624346	5.80681697148434	5.8594571204104	6.0077797861762	6.0398669775774	6.01707096531579	6.13042983738768	6.05151660090894	6.0641776855885
ROS1	0.41178107994934	-2.98503773931323	-0.709929995065042	1.63537817260549	2.60647049592544	2.15401807487535	0.601468259599302	1.81960906213966	2.8727340767649	3.53498133984191	-1.05889900542391
AC129507.4	0.41178107994934	-2.01408369149955	-3.31800100294928	-1.03219578865315	-1.58395576138446	-1.4847307993032	-1.9604571798201	-2.26796024239149	-1.02130389528496	-1.00113571608214	-1.62443307072733
EGR1	0.41178107994934	0.493404186130954	9.48458374523033	9.26791052913473	9.3192584460722	8.86530210412017	8.80340017286142	8.85901656644103	8.82901922773216	8.67529333566384	9.16669815111815
IL1B	0.411973736302585	-2.43179205452964	-3.31800100294928	-0.545940497224923	-0.869684876133322	-1.24785289916077	-1.56380604748285	-1.12710608038967	-0.568832553013573	-0.516153488101705	-3.20015910256763
LINC01767	0.41205507094248	1.67932008056616	-0.280580186641336	-1.11726048225974	-2.52873340878497	-2.96824279464864	-2.40210552474842	-3.5991429204739	-1.13993538276428	-2.99647567812129	-0.98865876027439
CAB39L	0.413067309122317	0.464061843535288	6.5162237649476	6.04535696981689	5.8706973051736	5.95715392422064	6.07451239209331	5.85813325922312	6.20432357438895	5.89607316595493	6.41756278771645
LY6E	0.413067309122317	-0.455483426788827	7.00708292687243	7.52692639196444	7.40994306688688	7.19544531291498	7.51817323118279	7.56344674195211	7.3654283143394	7.71661453169296	7.34215988244036
HEY2	0.413517669607236	0.680146841394119	4.7239397941105	4.18674611226739	3.87165970474315	3.98996167586014	3.63691130920773	3.88512553156776	4.04236966384038	3.96659991238374	4.57899779973524
ZBTB38	0.414435276315255	0.358354440046786	7.02583474363762	6.61619134317381	6.64247884172748	6.59312147662916	6.64128108770631	6.69893862458347	6.68026189640384	6.62083122668075	6.83264641259354
IL1A	0.414494004797758	-1.58467251401649	-1.00241964112646	0.634921594096698	1.148478874311	-0.248304627165923	0.060668082890201	0.516894492211951	0.849599378986994	1.05079418475117	-0.252886382971792
RANBP2	0.414494004797758	0.350814416007674	8.65776936650571	8.29943628711933	8.39754124017671	8.36835030825127	8.25469250060675	8.21350048314805	8.3453268847359	8.22414380618325	8.34130329039343
C1S	0.414494004797758	-1.48566456744677	1.52608588300147	3.39970508083448	3.7422912641247	2.53980480907242	2.84436398543782	2.89720386990579	3.10131293042991	3.11841249876281	1.44314014669689
HLA-DQB1-AS1	0.416631006281255	-8.1003417786857	-6.26362672425974	-0.353036621736186	-3.91179158225031	-0.737927264365518	-0.9589524711872	-0.923205764727184	-5.26650208568337	0.135518908466061	-4.35292351179824
SLC52A3	0.416631006281255	-0.930386409451987	2.25542804018029	3.11505065926788	3.36045312767581	3.09491118813082	2.62422041421399	3.55739577078573	3.00442172809378	3.40167120499251	3.12202308677986
AP000345.2	0.416756177533776	2.04710876460537	-2.41480927433061	-4.60779107054626	-6.26362672425974	-3.28942691853238	-4.21972031226295	-3.5991429204739	-3.94630196242968	-4.30912861248446	-5.32253963718611
GSR	0.416756177533776	-0.372948966416057	7.43332984601525	7.82609795866671	7.80725408155653	7.75482705916773	7.73667578857687	7.90901444124038	7.77347349049178	7.81437463332197	7.82145701819357
WLS	0.416756177533776	0.440490857590625	7.33784656573218	6.97711676944821	6.76765648773606	6.75039291562549	7.11696828026284	6.72020742119739	7.01153311841708	6.63285217157092	7.114525039845
IFIH1	0.418099844107473	0.449496617233268	5.43396775300044	5.03428468140208	4.94607276771236	5.02144433926563	5.05786913039448	4.88041058860272	4.99447517596019	4.93749970426448	4.99654705919134
ALKAL1	0.418556326382363	-6.09168159878489	-6.26362672425974	-2.84682013855908	-2.14104288218064	-2.8310099009577	-3.89491209260902	-3.86527542704121	-4.26794191828023	-2.61939631015686	-3.04953771528942
NUCB2	0.420035909927388	-0.50630528555878	8.51631549367749	8.88534015683154	9.31554354194568	9.15257623846385	8.86113118343178	8.81200297850644	9.2338526072157	9.01007328739068	8.81176049444547
FAM172BP	0.42130813506772	-1.72599913623047	-2.5140426438231	-0.951868666994844	-0.767744011019937	-1.16301562047385	-1.25302331000863	-0.778585266727122	-1.4618222831977	0.033691070895913	-1.05889900542391
AC023043.2	0.421754867778776	1.8338198680226	0.0498676326246792	-0.545940497224923	-1.98034995859986	-1.89941350829851	-3.40620071941535	-5.21538994788243	-2.09913778094562	-0.799704807110824	-1.98568002858535
LAG3	0.421754867778776	-1.82739824935438	-2.07466372659829	-0.405571132832857	-0.767744011019937	-0.737927264365518	-0.71479296350066	-0.61608083353205	-0.269293067655219	0.845737077845846	-0.574366905877366
SGMS1	0.422994719353597	0.426046037038042	6.1621634699448	5.8634153499723	5.52519459135052	5.63944088386369	5.75714341510242	5.79668666197281	5.60021219536363	5.75721014183896	5.90809793162616
VSTM2L	0.422994719353597	-0.982830357882192	5.86297271999796	7.19013718282365	6.51238144504918	7.29169690071348	6.35446874267932	7.09337156157023	6.07158068675232	7.3417192591852	6.29025039099842
GLDN	0.423316844355826	1.89006203719308	4.68041824309634	3.63734438251199	1.69832222151921	1.52716032291744	2.02805315407032	0.688474964507838	1.88038423980796	0.914196765016767	4.67679360534202
LINC01006	0.42386277511133	0.803194952877635	3.56439258335394	3.10334857244642	2.7820183523216	2.73481252129465	3.14104919149985	2.76478886053368	2.80208989435215	2.15128791658726	2.35779909239253
ZBTB16	0.42386277511133	0.989079855078845	2.76164109890798	2.33299038604234	1.6863977968968	1.35804946582687	1.32569599128388	1.57905160613193	1.90556245142936	1.02448981337107	2.40095830979933
SERPINB4	0.42386277511133	-0.611430502469417	6.31927923150175	7.16896152907589	6.97486230691005	6.47545154075733	6.60879711350753	7.17349081704443	7.13708811045856	7.07932928010504	6.63408031714496
ZFY-AS1	0.42386277511133	-8.92330781637685	-6.26362672425974	0.568383101405765	-0.160799111814959	-6.26362672425974	0.31756443960124	-0.239483252100753	-6.26362672425974	-0.279282735370176	0.125211973636681
TINAGL1	0.42386277511133	-1.24345561849126	1.83918999033031	2.99098748200663	3.47578970289966	2.96428596450921	2.63684911607142	3.19528132480281	2.57611940065496	3.84285181208206	2.34425532615437
BEND5	0.42386277511133	0.81250490229523	2.41904347035754	1.95479511149608	1.56791125328637	1.65533737188086	1.81677137715305	1.32262875010536	1.47883648779417	1.19141973545745	1.73023406908406
NME2P1	0.42386277511133	1.75241542147255	-2.07466372659829	-3.85705926992066	-2.64444707233318	-4.69827953409389	-4.21972031226295	-3.86527542704121	-3.46120450749807	-4.30912861248446	-3.36835883010904
ZNF704	0.424116746602475	0.454060538634261	6.69730341425188	5.98541722488777	6.29648165310412	6.46653385227812	6.44992140800271	6.06398768903549	6.40833733268864	6.15036381993732	6.03048289261559
TTLL3	0.424279600184534	-1.00036168100951	1.50089018537491	2.11721629458603	2.63776835878747	2.40040838813214	2.47747882908908	2.89180996919784	2.01140612723305	2.72806486669351	2.514147447345
TTC30B	0.425364157866104	-0.402678526409068	6.31612286342643	6.64210225526094	6.72712552961074	6.83339588004479	6.8638984384112	6.74696686123615	6.68408650011666	6.60279510261328	6.62745611080725
CNTNAP2	0.425364157866104	-1.4956918778718	3.93385641034526	4.4016844787052	5.56969046533068	5.6312984501018	4.43483232159738	5.82490960117166	5.48508847544039	6.37365944400778	4.34997533089448
AL512329.2	0.425364157866104	-2.31903435755994	-2.2347350793851	0.9174836803779	0.327858408919768	-1.08289131182613	0.236910300432446	-0.647150274954878	-1.41120331253587	-0.896907608542974	0.826339980448857
C17orf97	0.42684884652911	-0.515364862442436	5.19617392881263	5.550472291993	5.94107135170404	5.52703659528512	5.78009527646707	5.78181875526284	5.66357117808815	5.87445156565216	5.50595616087301
NOTCH2	0.428175832032993	0.392088447709729	8.60669324698733	8.2539177853369	8.01943482387827	8.2632968025462	8.04551076369678	8.07683404374966	8.34572936620344	8.29817736450111	8.36706441902615
ESRRA	0.429622596620808	-0.438205968095856	5.65207236218237	6.18514016801674	6.26600876481543	6.02821964408055	5.98289067554798	6.19595050521038	6.02351471557502	6.0422598732379	5.96700212653852
CALCA	0.42992021365219	2.50437836757735	-2.15248049107297	-5.2101481322234	-3.64752440360834	-6.26362672425974	-4.21972031226295	-6.26362672425974	-2.68394010489708	-6.26362672425974	-4.75776178743285
CCNO	0.430542931572006	-0.592271052086672	6.21250337527898	6.84930971397915	6.66335043701673	7.14095900757295	6.56114387171241	6.9964971350004	7.02423272156024	6.71138876269049	6.31259074189655
ALX4	0.430542931572006	1.74352257588228	-1.79961090916266	-3.59060373956376	-5.24486229332364	-3.48154082340602	-3.62996079294475	-4.19186318320555	-2.80942730549365	-3.72931161519238	-2.37613886237125
TMEM170B	0.430957481854783	0.795944585601746	2.67700034610653	1.92850906165868	1.56139719596233	1.88686132570302	2.125362726551	1.36995093263255	1.97856329759828	1.93767725959468	2.11224153990936
DMRT3	0.431345419728696	1.17027259455054	5.47214581061668	4.87341608422991	4.31473311842458	4.30678144515212	4.57676993085903	3.51942502833778	4.15163387360681	2.17539747243135	4.96426192691884
RPL7P39	0.433511576477856	1.90505785654335	-2.5140426438231	-4.60779107054626	-6.26362672425974	-4.28571280743614	-4.21972031226295	-4.19186318320555	-4.26794191828023	-4.30912861248446	-3.04953771528942
CDK14	0.433511576477856	0.477960225866466	5.92407654902128	5.59711159570194	5.31861332150626	5.56833207522746	5.43710832767575	5.60687014687949	5.28760368266394	5.09799262212874	5.57498560166715
RSF1-IT2	0.434043458813828	1.42020190114558	-1.67953775450857	-3.36577261527236	-3.64752440360834	-3.48154082340602	-3.21253075249316	-3.00903165723833	-2.56849984976866	-2.51282232908268	-2.7885783530579
AC010336.5	0.434388060075282	-0.722884007582536	3.48470375165913	4.57012988777622	4.33205751123388	4.30956743090479	3.94812506451642	4.11661467937372	4.19005252590872	3.99735625916461	4.08983292197413
TSC22D2	0.434533181331076	0.425215228592078	5.6873992851616	5.30286226079305	5.3118377627761	5.28853047435865	5.1438825031041	5.3019125731196	5.29047376277848	5.13841497459131	5.30738420043517
SPAG1	0.434533181331076	-0.393397035620543	6.62681048761558	7.0039563730293	6.93242463756847	7.12562710408793	6.9169594557605	7.10885481842906	7.05254546887646	7.09007043312331	6.91182033636097
DPYSL5	0.434691407893029	2.69513753194125	-2.41480927433061	-4.18413431109131	-6.26362672425974	-6.26362672425974	-6.26362672425974	-5.21538994788243	-4.68249931367844	-6.26362672425974	-2.91316566350183
LINC02324	0.434693240332304	1.7851900779244	-2.5140426438231	-3.59060373956376	-4.23557081372004	-4.28571280743614	-4.63957083364424	-4.61470038571344	-3.68345968126314	-3.31685376599695	-5.32253963718611
PTGFR	0.435323213074957	0.535557672632302	7.01808577236396	6.67567838278092	6.14706323085644	6.40055862555037	6.7491758112927	5.94728436636683	6.42017893813695	6.56013063328761	6.76182573872692
CDA	0.435323213074957	-2.25827023281785	-3.991331114296	-1.25507170059898	-2.52873340878497	-2.0436540583499	-1.56380604748285	-2.1744665157169	-2.56849984976866	-2.07341768969629	-1.91883637251987
RASSF8-AS1	0.435323213074957	0.779864448034906	2.67418557291481	1.95479511149608	1.7735174111583	2.1498785900953	1.99900076342433	1.55877316335692	2.14002471135139	1.53362900308428	1.92477378256811
AP001625.3	0.435323213074957	-2.29620096616853	-3.991331114296	-1.46204344153269	-1.76858133447668	-1.83236381327487	-2.75114454709377	-1.71346373479875	-2.26902273652824	-1.46449278370097	-2.67390002471042
SOCS1	0.435323213074957	0.851775677100277	1.80871412062434	1.1536643703576	0.60622828977592	0.577469021706543	0.782858248505409	1.09747600305624	1.28523634272606	1.01561402076629	1.00910314794231
CXXC4-AS1	0.435323213074957	0.97700704942519	0.94126117907863	-0.405571132832857	-0.735303931658208	0.182917922741081	0.186260780707978	-0.103996410601871	0.156948633211414	-0.173996169475936	0.358678286016539
SYT11	0.436522991492216	0.986410419223566	0.494803577045597	-0.405571132832857	-0.767744011019937	-0.270323982762916	-0.478533953915615	-1.21748383339773	-0.224901679172642	-0.301294528778435	-0.42774206729771
ZNF541	0.437272032295475	1.37885361791467	-1.51631146981101	-3.17130121159093	-2.9080964195195	-2.38427285243408	-2.62517967178101	-3.5991429204739	-3.26866237380337	-2.85953620642484	-2.28913497927755
TEKT2	0.437332823486573	-0.39317050089635	6.55633057165619	6.9163846616546	6.89713188149419	6.94794184361575	7.03003317213749	6.86521425485422	6.96243858894921	7.11066470309686	6.84682299548024
MEGF6	0.437332823486573	0.683384030134255	5.36669594792726	4.76469405571974	4.90163908118747	4.21961026283551	4.68105169336648	4.6892175683929	4.48048958767735	4.17227638402147	5.2504356993042
ANPEP	0.437332823486573	1.55440218577018	6.15309470929954	4.98028552989269	4.05556166834758	3.07540097044005	4.62827262258813	2.06460053480611	4.49383249625886	3.92454413654323	6.1423148900214
PRODH	0.437332823486573	-0.690290963559447	4.14374793147451	4.53135538335112	4.91957710927242	4.42539996205569	4.68941093520805	4.81565918507712	4.86632866035339	5.11107224433523	5.15135658114692
PLA2G4D	0.437332823486573	-1.64881055892169	-2.32196443796306	-0.405571132832857	-0.905331245250155	-1.70694581459154	-0.534071340352186	-0.263355118328335	-1.31500082752184	-0.799704807110824	-0.451167904720409
LDC1P	0.437332823486573	-3.3741416207409	-5.29444636558677	-3.17130121159093	-3.42425207475643	-2.0436540583499	-2.40210552474842	-2.1744665157169	-2.36210811393746	-2.99647567812129	-3.55878872608346
HLA-DQA1	0.437332823486573	-5.236061056704	-4.31010664967753	-0.0307462882591301	1.87155894107367	0.182917922741081	-0.534071340352186	-0.415528510047588	-3.46120450749807	2.15533425950157	-3.36835883010904
AC097709.1	0.437332823486573	-7.50943814543707	-6.26362672425974	-2.16492721702694	-2.9080964195195	-3.48154082340602	-2.75114454709377	-4.19186318320555	0.190113972913105	-0.831383598044221	-3.20015910256763
TYR	0.437332823486573	2.41649279578152	-1.93059229724413	-6.26362672425974	-6.26362672425974	-2.48366669009744	-3.21253075249316	-5.21538994788243	-5.26650208568337	-3.99028561690308	-4.75776178743285
TMEM176A	0.437332823486573	1.74517813033804	-0.739650289384931	-1.70376211259134	-4.65369882868786	-2.70570458270946	-1.62279503987689	-1.587583937787	-2.46161632857004	-3.50839271476006	-3.77823285245684
PIGN	0.437332823486573	0.385494544116292	6.36951661908286	5.79813239776808	6.0289773689122	5.88707579321521	6.08607028667476	6.04467476472065	5.96213922099703	5.96886355150231	6.07318557193358
AC093627.5	0.438484554538444	0.683225726278576	3.29985065352096	2.42987020297502	2.70727658464541	2.78104618529922	2.65868678581428	2.46041070323754	2.72498155726062	2.45030878548595	2.67966855531694
KBTBD11	0.4403694275619	-2.65433257767079	-1.23660430232099	-0.575730978057202	-0.394094715022784	1.82589774788843	2.41286338501702	1.84215723909888	-0.0993780794497208	2.02429874248708	1.00049448834661
AL158163.1	0.4403694275619	1.69577307213368	-2.2347350793851	-4.18413431109131	-4.23557081372004	-4.69827953409389	-3.40620071941535	-3.37454163623015	-3.68345968126314	-3.99028561690308	-3.20015910256763
SORBS2	0.4403694275619	-0.436007788723115	6.2686293837699	6.50384897042522	6.5525544464602	6.87207369932254	6.59207402281246	6.8463415031416	6.75020823366988	6.77440558375846	6.69986508418503
PTGER2	0.4403694275619	-0.798350381439872	3.30713660155553	3.60948687654315	4.17983908712298	4.25665395043185	4.15213164679076	3.88919161600168	4.40392941839657	4.33094883930498	3.8377311447663
SLC13A4	0.4403694275619	-2.45624996045835	-0.832671337001533	2.18983608703794	2.59056321002016	0.0291502814179937	-0.348380488132732	1.89703246238842	0.123002898102406	2.0331214277301	1.55906348121704
NUP50	0.4403694275619	-0.423316670349151	7.26990657536601	7.58949937570093	7.88837752231327	7.72565989012586	7.56703675517668	7.88359397488757	7.58012004267166	7.68013043969409	7.58669192166763
CCDC57	0.4403694275619	-0.489461048844828	5.22194098271171	5.75502990779883	5.66771138273042	5.89606260573104	5.69849010378547	5.80208808336469	5.41229622176925	5.78913571523815	5.61888451641768
AC093829.1	0.4403694275619	1.27015505231625	2.39188887619194	1.74788713942776	0.973083121790442	0.0291502814179937	1.53582334411546	-0.061521367440332	1.05258095492768	0.245890756489284	2.00011890048555
LRRC9	0.4403694275619	1.84859957492808	-0.0771736617107252	-1.70376211259134	-3.91179158225031	-0.361924376753688	-3.89491209260902	-3.5991429204739	-1.56872164340667	-1.62178656660192	-2.28913497927755
KCNJ15	0.4403694275619	0.85571173699861	5.14575884430957	3.83284106200013	4.64014770397896	3.69698267699989	4.23545125161541	3.63208298296118	4.79536226825312	4.87446481546642	4.00414985789829
CEMIP2	0.4403694275619	0.397477057770327	6.81792972574006	6.30288022430828	6.34161122122791	6.34143826815356	6.28169955229404	6.52954282267297	6.49486724516625	6.36320199707751	6.66402965464192
SCX	0.4403694275619	-1.36647815468155	-1.51631146981101	-0.30234808724772	-0.118347914711606	-0.0639342728952685	-0.451546944096959	0.256482308752039	-0.625411644831955	0.151812769939901	-0.523817990484948
ZNF507	0.4403694275619	0.361670791944199	6.39858447017575	6.00504633413487	5.97087006257195	6.05945031836831	6.10636024194075	6.10564567753001	6.04406788486944	5.94597944153978	6.05016852792767
CDC20	0.4403694275619	-0.748571382932634	4.54523038984508	4.93545007925136	5.54678989759428	4.94287594235555	5.18638251550847	5.55534637530096	5.78793304184042	5.08426284128772	5.04653694262463
AC104389.5	0.4403694275619	-1.68338838694408	-2.2347350793851	-1.11726048225974	-0.905331245250155	0.0822481447646376	-0.206269144753426	-0.363000267033549	-1.36230034100073	-1.07505441261739	-0.523817990484948
OTUD1	0.4403694275619	0.444431733174382	6.71624111083244	5.81688333877495	6.42717237431292	6.26024365094236	6.33231730277825	6.17445410333212	6.41908656724549	6.25234635337562	6.40028257332697
PRKAG2-AS1	0.4403694275619	1.03455850987258	0.707970214622649	-0.353036621736186	0.0399696152339412	-0.338473288126553	-0.18388759983645	-0.88566897411924	-0.119554833131844	-1.19355854579908	0.0604241728527233
CFAP74	0.4403694275619	-0.433417649861582	5.89807619311266	6.26346504566619	6.44630189627077	6.21811298877088	6.39057067877586	6.31684782031876	6.51790805322276	6.12014675686918	6.33886501779654
RGS14	0.441641547818409	-0.684027261802024	3.37110545236233	4.06292100788241	4.19148681471373	3.93087599781374	4.04368969808733	4.23103003168472	4.15688575724222	3.82263935554043	3.94929155259441
LINC02701	0.441796574151494	0.905315794287433	1.59318755122568	0.512850482038319	0.327858408919768	1.14165001783577	0.88166615989142	0.558339675336428	0.485557718966819	0.319858562204207	1.05139237432784
KCNMB2-AS1	0.44272815032508	-2.64549085140395	-2.32196443796306	-0.91332232682883	1.77914251990116	-0.31539730895946	-0.621604200382994	0.796335299573557	0.0344705692523206	-0.0200513488347965	-1.42572219924122
PLAU	0.44272815032508	-0.826434469775013	3.64710435369639	4.34119465861894	4.67978102221459	4.57491619700799	4.10859501294335	4.27312673220825	4.25907482666027	5.08320127235134	4.19260545105264
CYP4X1	0.443576729207206	0.529096963619912	5.61805728450919	5.23530776688103	5.06424140143177	4.95360225734551	5.29195630223471	4.64100301999962	5.32494328008288	4.98488039316785	5.10090560357437
ZNF385C	0.44379380852102	0.965548042929086	0.834377772554275	0.125521498054565	-0.583218993717241	-0.270323982762916	0.203342293556576	-0.389025333868564	-0.514388876918164	0.275934474671203	-0.0969508405041442
EVPLL	0.444132998094961	1.05601860909403	1.27430224699057	0.71091728254561	0.296822997968964	-0.768940369607132	0.285841784113799	0.0780044148031841	0.190113972913105	-0.346352010753858	0.766669541351288
FAM86B2	0.444132998094961	-2.28519138760647	-2.2347350793851	-1.30409802998974	-1.27333039574905	-0.737927264365518	0.913153453898047	0.53084226369671	0.431111988985422	0.41742861786796	-0.98865876027439
LRRC56	0.444999062475168	-0.72721454995781	5.91724832667324	6.33400546480258	7.15100386448206	6.35161163421545	6.78808531726653	6.98656859947615	6.73589116880335	6.32374677832136	6.16632565192856
VEGFA	0.444999062475168	0.501236927089049	6.01559230092548	5.40886615974148	5.62461939419878	5.45337238613733	5.64635675126025	4.98289651884252	5.62921970884391	5.56451957364882	5.68652451617477
AC132872.1	0.445131112983812	0.976755763049241	0.874166667402635	-0.160165134016951	0.327858408919768	-0.044830681507407	0.0226804510969192	-0.363000267033549	-0.809820486500092	-0.301294528778435	0.26114952013109
UTP20	0.445561659580738	0.404729458181711	6.1543576734807	5.65115864804232	5.88902174971725	5.81440017507777	5.66766748399373	5.63942022349955	5.9185886388641	5.68101919231684	5.70551819972078
TTBK1	0.445561659580738	-1.7930322844297	-2.86072990802709	-1.70376211259134	-0.703577279254179	-1.08289131182613	-2.12127612929723	-1.78077734850972	-0.876928440553267	-0.831383598044221	-0.826704579967135
RHCE	0.445709427995357	-1.01169013071137	0.166621657235368	1.20712680971587	1.25727132722483	1.16645047026663	1.17798555427773	1.13448531748762	0.949824041826629	0.942570531143702	1.46207450209944
RHEBL1	0.445709427995357	-0.979805696771893	1.08382666852357	1.49196630196116	2.33580624760173	2.03785889284346	2.26206742724018	2.20169592992155	1.90556245142936	2.0849536562266	2.00011890048555
NID2	0.445709427995357	1.46011120955236	0.718937651206114	0.363879054852627	-3.06050961953431	-0.16344154688091	-0.997467266174754	-0.813404110688297	-1.4618222831977	-0.799704807110824	-0.889321887680025
AC226118.1	0.446558059526243	1.54213493263558	-0.769995738869814	-1.70376211259134	-1.22748956900633	-2.59041825454602	-2.12127612929723	-3.18024212766267	-2.94687841320458	-3.99028561690308	-2.05577182128889
AC010889.2	0.446558059526243	-8.33446844062131	-6.26362672425974	-0.951868666994844	-0.554635398856099	-6.26362672425974	-0.323701739493458	-0.170149929990896	-6.26362672425974	-0.568579735647834	-0.499192554897503
KCNB2	0.448095940740757	2.02529580181639	-1.93059229724413	-3.85705926992066	-3.06050961953431	-5.27831314785588	-6.26362672425974	-5.21538994788243	-2.80942730549365	-3.50839271476006	-3.36835883010904
DYNLT1	0.448095940740757	-0.367004065012572	7.21661480750852	7.61938595625342	7.46660078782228	7.60450774963394	7.65395996889774	7.58156766813703	7.63054050306384	7.60269850193489	7.49926326782373
Z97192.1	0.448166867300711	1.61799706308606	-0.769995738869814	-2.07709031046607	-2.14104288218064	-1.43414143365668	-2.75114454709377	-1.52853675289423	-3.09881744518805	-3.31685376599695	-4.35292351179824
UNC93B1	0.448166867300711	-0.397895701934823	7.58704820560606	7.7659464037232	7.94350593902216	8.0444030431054	8.00323554967093	7.94997869486988	7.98793127903636	8.14978531559808	8.00634809553134
SINHCAFP3	0.448166867300711	-5.91191763843381	-6.26362672425974	-4.18413431109131	-3.23094741818189	-3.48154082340602	-4.21972031226295	-2.3679352668091	-3.09881744518805	-2.85953620642484	-3.04953771528942
AC004899.2	0.448166867300711	2.65930208348555	-2.41480927433061	-5.2101481322234	-3.23094741818189	-3.28942691853238	-5.23420781871499	-6.26362672425974	-6.26362672425974	-6.26362672425974	-6.26362672425974
IFITM3P2	0.448166867300711	-5.83916569100039	-6.26362672425974	-3.59060373956376	-2.64444707233318	-4.28571280743614	-3.89491209260902	-3.18024212766267	-2.80942730549365	-3.31685376599695	-3.04953771528942
LINC02156	0.448166867300711	-5.76241616544424	-6.26362672425974	-3.59060373956376	-3.42425207475643	-3.96526920978015	-3.62996079294475	-3.00903165723833	-2.68394010489708	-3.50839271476006	-3.20015910256763
MBOAT7	0.448166867300711	-0.484198587759579	6.35508964493015	6.85891092328964	6.84058698723493	6.71615678001878	6.73364406821099	6.93078779279056	6.64948079281596	7.22553022318919	6.66845192719018
BPIFB1	0.448166867300711	-1.03890907103107	9.67808508495542	10.6271129542708	10.1866605725553	10.889612479522	10.0998292102389	10.4545665417725	10.809288891341	11.6983759801673	10.2325746569914
MFAP2	0.448166867300711	0.647410120401998	4.77672205446399	4.51112743453749	3.70583828283496	3.7810185162831	4.20609222764102	4.03577936293927	4.01370979291313	4.21651791988393	4.38098263504395
AGR2	0.44826999146137	0.504177459429643	9.09714573133834	8.76557847785932	8.22164677207754	8.51872679938463	8.7018875468773	8.18477314331372	8.99098523419357	8.62744013839387	8.55819082924518
TBC1D5	0.449274430703322	0.354985851674385	7.25985050209599	6.8556013609341	7.08498018156856	6.93882362345068	6.82821141614495	6.90407793977301	6.88274380968717	6.7819494961512	6.9420592208203
EPS8L2	0.44928766364219	-0.434438800665202	6.98836746183764	7.49582315111739	7.45709170296431	7.32282616793184	7.32819142319288	7.64215250885038	7.19401397165707	7.57964183835165	7.30560967518809
PLAC4	0.44928766364219	-1.32476992104326	0.54497007609776	1.01064001227552	2.24929123597403	2.32897690718354	1.37175305484912	1.7497696751796	1.96904064913089	2.32299327545205	1.28199291081891
CBR3-AS1	0.44928766364219	-1.20450390885399	0.617093322809026	1.30027460582032	1.45296173456183	1.36520852283008	1.6647438825197	2.39709771486497	1.65545305060212	2.05494493855062	2.21255291944535
KHDRBS2	0.44960458955267	2.69612053972934	-0.517447222218496	-1.84172769559867	-1.58395576138446	-6.26362672425974	-2.30229725109271	-6.26362672425974	-4.68249931367844	-6.26362672425974	-4.35292351179824
PRCD	0.44960458955267	-2.17535401932341	-2.99765697568443	-2.70838937807694	-0.735303931658208	-1.0444383671539	-0.323701739493458	-0.498090855086132	-1.62529629937281	-1.19355854579908	-0.523817990484948
PLAAT2	0.44960458955267	-1.18966364969333	2.13776595951784	3.08204260435335	3.54014785410821	3.54293237330896	2.58239654785058	2.63521157413635	3.61784351694274	3.99284093061701	3.00424350202738
IVD	0.44960458955267	0.433278364432832	6.69052899838638	6.33975183822799	6.24482185886933	6.10158555250549	6.24324551113373	6.04710306635429	6.50725627978343	6.01663231900504	6.47364811650635
TLCD4	0.449740107841477	0.661315943987133	3.69649024842532	2.92071624334627	3.06362125163073	3.02882408445818	3.28238367589297	2.68906907819221	2.9927210501303	3.10173479840737	3.13584613965168
RCBTB1	0.449740107841477	0.602669308790065	7.08980880376455	6.62726549987711	6.49133216646973	6.22427781287899	6.86104210151769	5.91905926899452	6.6596909861655	6.00378604420592	6.80819100348958
TMSB10	0.44984553327311	-0.567309354342507	7.20056584400816	8.08458749933753	7.61797216657752	7.63286925669356	7.3698031533512	7.7614630988911	7.79821956553358	8.14864404536842	7.5580114893437
ZFPM2	0.44984553327311	1.97959355878178	-1.67953775450857	-3.17130121159093	-4.23557081372004	-3.96526920978015	-2.75114454709377	-4.19186318320555	-5.26650208568337	-5.29380130572519	-2.20708090450081
LAMP3	0.449866043667332	-0.935935120992046	2.81883195105293	3.18999149916122	4.03690045684017	3.65670625424312	3.86871165921015	3.49473090119651	3.7474306659207	4.2910488362509	3.4411360193613
LINC02004	0.450140866529155	-3.30308043770843	-5.29444636558677	-2.70838937807694	-2.05846025147852	-2.2039342492443	-2.75114454709377	-3.37454163623015	-3.68345968126314	-2.73447553623638	-3.04953771528942
SCN8A	0.450241965572185	-1.87662183647848	-0.652265414488885	0.0880125804796992	1.98785638356925	1.52716032291744	0.664499847934801	0.133903585720691	1.49219462339347	1.89475706276431	0.398539051848442
AC022431.1	0.45142331863134	1.99396910198671	-2.62060911405924	-4.60779107054626	-4.65369882868786	-4.69827953409389	-4.63957083364424	-3.37454163623015	-3.26866237380337	-6.26362672425974	-5.32253963718611
RN7SL471P	0.45142331863134	-1.8617834600504	-2.99765697568443	-0.839188199057712	-1.70437816702658	-1.83236381327487	-1.11959408649103	-1.85138606788073	-0.625411644831955	-1.32267489904042	-1.09534461250706
OXGR1	0.45142331863134	1.28350281850132	1.26684814237611	-0.545940497224923	0.343129288767528	0.488480236186923	0.437908336963032	-0.526696075530838	0.431111988985422	-2.07341768969629	-0.0425625807644498
SRRM3	0.45142331863134	-0.95461969969968	2.09631161090764	3.18999149916122	3.02152817721473	3.03557069945784	2.54603475077117	3.40291799801482	2.63751942286298	3.42028594018876	2.89236572527904
EFHD2	0.45142331863134	-0.424904350143496	6.85770343403572	7.51372581706915	7.10932713438238	7.24685880897753	7.36091037976903	7.10478102381741	7.32424182700571	7.17198903696312	7.37811849773343
DIRC3	0.45142331863134	1.4559056674258	-0.832671337001533	-1.30409802998974	-2.42161556759707	-3.11991518694895	-1.74854254387832	-3.5991429204739	-2.09913778094562	-2.99647567812129	-1.98568002858535
IFI6	0.451507551217639	-0.866453348173065	3.42567913730379	4.09281803751961	3.71173301071571	4.26720197174146	4.86605898993395	4.07676310525748	4.58860091357523	4.11109473532008	4.31134290265873
NFATC4	0.451507551217639	0.715076342914885	4.14781173753925	3.8553412263209	3.34156878444171	3.18667142339893	3.63376461810091	3.06235439718951	3.31933893713745	3.15120042246168	3.70891098117132
AC138969.2	0.451507551217639	-4.91045068929102	-1.41692717826446	2.78372731157839	2.92588135619706	4.08733282553651	3.63533882156804	-0.923205764727184	2.18596046387021	-1.67827440863647	5.25360886295991
CHST10	0.451507551217639	1.2756644834041	3.72124530586516	2.98844497282538	2.22063895715377	1.31433265402211	2.86597940039108	1.04011863612733	3.41010394430298	1.40359379162839	2.56757714100163
SLC43A2	0.451830255561628	-0.482712747965656	6.1201220268767	6.57251069356083	6.65036509533482	6.65686219536555	6.57207583763171	6.46902859831375	6.50848935184075	6.97187177104037	6.3343763549557
AC026367.1	0.452326655445537	1.55527531647842	-1.41692717826446	-1.91599585268822	-3.64752440360834	-2.38427285243408	-2.62517967178101	-3.86527542704121	-2.94687841320458	-2.99647567812129	-4.03714974145397
LINC00667	0.453563437958338	0.600808175900248	5.41554679212927	4.52785779025642	5.31038170806084	5.01917686010224	4.58167717166292	4.52210150431142	4.74464007017485	4.64982504648916	4.96149239859961
ALDH6A1	0.453990794378634	0.509812900596072	5.70853148308418	5.11575599175551	5.09275437674429	5.07263632205378	5.34053383169416	5.03704042552713	5.34578846324198	4.91976900769913	5.55711844474985
AC129507.3	0.453990794378634	1.94476421541015	-2.5140426438231	-4.60779107054626	-4.23557081372004	-3.48154082340602	-6.26362672425974	-3.86527542704121	-3.94630196242968	-3.50839271476006	-6.26362672425974
MARCHF10	0.453990794378634	-0.466818283769505	5.09982477960281	5.57863640748446	5.59462772651352	5.61374774729472	5.69245365158823	5.41762688886806	5.64462963393048	5.36058520790434	5.59906349852264
LINC02384	0.453990794378634	2.13893778019221	-2.2347350793851	-4.18413431109131	-4.23557081372004	-6.26362672425974	-5.23420781871499	-3.18024212766267	-6.26362672425974	-3.50839271476006	-3.36835883010904
SSBP4	0.453990794378634	-0.382111043799851	6.54885896916326	6.94976836682349	7.02247448577283	6.94301619251053	6.96375903514242	6.82580503771242	6.9493319968312	6.99801793710905	6.77860129139836
DSG3	0.453990794378634	-1.3362938192257	4.92556973755538	5.91654010508496	6.14352419222361	6.40229969143224	4.91159112910642	7.11566721875729	5.67533033496183	6.94976393329392	5.7702516643342
AL353807.5	0.455199645987593	-2.07917000705641	-3.50951566794647	-2.46595592318921	-0.979380292876339	-1.29221879021468	-2.03862697858644	-1.71346373479875	-1.62529629937281	-1.11348430025433	-2.05577182128889
CHGA	0.457111926712499	2.33037913898969	-2.73567958203245	-6.26362672425974	-4.23557081372004	-5.27831314785588	-5.23420781871499	-6.26362672425974	-3.09881744518805	-6.26362672425974	-4.35292351179824
NRARP	0.457111926712499	-0.676674804030911	5.44391728721448	6.26504149473043	6.07857560293183	6.05475325042873	5.68335134979272	6.42676183098531	5.75852418849823	6.59294610295963	5.84638575542904
AC106772.2	0.457111926712499	-1.90739929842809	-1.62305202191989	1.11688936951733	-0.0771102188723606	-0.800634826190459	0.168974596981731	0.959912805310515	-0.224901679172642	0.403887576792869	-0.826704579967135
CIBAR2	0.457111926712499	-0.469372759477838	7.23881139511838	7.39407940635079	7.93242665015796	7.58786969985256	7.82226660649752	7.48915561966845	7.84110044662239	7.6974909251227	7.8147975613883
GRXCR2	0.457522310876263	-2.19154166943884	-3.991331114296	-1.63943092599133	-1.42029911863782	-2.48366669009744	-2.30229725109271	-1.85138606788073	-2.09913778094562	-2.73447553623638	-2.05577182128889
NAGA	0.457522310876263	0.386039733248418	6.41385112779193	5.97966806641253	6.07771999216177	6.0737236172541	6.04845895208048	5.76199987475794	6.17589140059314	6.03514090573959	6.03654842724623
MIF-AS1	0.457736269338851	-0.470480424637131	5.05616865656418	5.45148839337359	5.3234335977571	5.55860649573917	5.55407881078543	5.59073169259299	5.69748415200872	5.57134973258775	5.4330573277068
AC083841.2	0.458028046989351	-2.33811442360041	0.793460318761494	2.21615298175108	3.16806920601376	1.7458817834856	2.39810273385381	3.41236672440692	1.31560935260254	4.6383067102316	3.23824999107259
CHD3	0.458028046989351	0.371566288263342	9.20614447597505	9.00816751544911	8.85364485236975	8.84079512727284	8.88663532462978	8.68979827410954	8.90862037861434	8.62000203077705	8.83293961139999
SCN1A	0.458028046989351	1.9900742353482	-2.2347350793851	-4.60779107054626	-3.42425207475643	-4.69827953409389	-4.63957083364424	-5.21538994788243	-2.80942730549365	-3.50839271476006	-5.32253963718611
PERM1	0.460347817992625	1.02605380027963	-0.417987297294917	-1.63943092599133	-2.05846025147852	-1.24785289916077	-1.62279503987689	-1.21748383339773	-1.36230034100073	-1.23532643276891	-1.21055429903711
ZSWIM2	0.460347817992625	1.65050829519506	-1.93059229724413	-5.2101481322234	-3.23094741818189	-3.96526920978015	-2.88916903510892	-3.86527542704121	-2.68394010489708	-3.72931161519238	-3.36835883010904
ZNF423	0.460347817992625	1.7320160796243	-1.67953775450857	-3.85705926992066	-3.06050961953431	-5.27831314785588	-3.89491209260902	-4.19186318320555	-3.09881744518805	-2.15123845816236	-2.91316566350183
SNHG14	0.460347817992625	0.406933560658234	6.34162610298315	5.8417461891628	5.65896653870357	6.09244777187033	5.99121312046988	6.04770950366763	5.87655022925084	5.86706895632869	6.05225256206468
KIF26A	0.460403261444059	1.25029997648435	-0.155129653726572	-0.91332232682883	-1.27333039574905	-2.48366669009744	-1.74854254387832	-1.12710608038967	-1.94716672498867	-1.86235977936274	-0.600321432932697
AC015911.8	0.460584699196599	-2.59941968060739	-4.31010664967753	-2.07709031046607	-2.22864126478052	-2.1215694512426	-1.81578053829482	-1.26488852696375	-1.68418037672104	-2.15123845816236	-3.77823285245684
LINC01980	0.460584699196599	3.35026378300914	-0.543421772725128	-6.26362672425974	-6.26362672425974	-6.26362672425974	-6.26362672425974	-6.26362672425974	-6.26362672425974	-1.92933939398334	-1.85495309400883
ATP6V0D1	0.460584699196599	-0.40336977790792	6.43187707462014	6.97503135384314	6.84662690483454	6.71790549711213	6.6406933888213	6.79687851937426	6.83111555584734	6.98201700274452	6.85863056008271
SNX31	0.460794321498682	-1.7631142084171	-1.41692717826446	0.0298547910420177	0.839475669538674	-0.485263148377228	-0.780440365618144	1.07860912410439	-0.0794796193572653	0.102368500813013	0.776787582184979
SARDH	0.460794321498682	2.37012442708463	-1.11476544275611	-6.26362672425974	-1.8357753007777	-3.70322531806402	-3.21253075249316	-4.61470038571344	-5.26650208568337	-6.26362672425974	-2.12944361942673
MED25	0.460794321498682	-0.380632562069586	6.93763032352548	7.31283101680134	7.42695129644224	7.34664461415072	7.13154255291733	7.32675842993515	7.2874825361075	7.43475207179083	7.25629368743076
FAM182A	0.460794321498682	-2.65926655661195	-1.67953775450857	-0.606149601547992	1.05882744494924	-1.20481074558949	2.41286338501702	1.30650334874048	-0.00252174190602575	0.961181024151925	0.462619824705393
SBNO2	0.460854068199141	-0.566306700970159	6.30023660070627	7.02007266458188	7.1161490753026	6.74577191748011	6.64323835674358	6.8725920858242	6.96842488153221	7.08940970980773	6.30561917368281
NTN3	0.460854068199141	1.27290323874178	-0.491932063575059	-1.70376211259134	-1.58395576138446	-2.48366669009744	-1.34936580011785	-1.78077734850972	-0.947310902489954	-2.99647567812129	-1.91883637251987
KCNG2	0.463230841964441	-2.0936651489251	-3.73040224850154	-2.70838937807694	-1.76858133447668	-1.33799243094924	-1.9604571798201	-1.52853675289423	-1.80968941425819	-1.46449278370097	-2.46872829062949
SOX21	0.463230841964441	0.395461136790914	6.68634426058687	6.313076117917	6.30601091964589	6.29463174566735	6.40217550506485	6.25070284867133	6.21493724098092	5.99534598761652	6.49927157320215
TEX101	0.463230841964441	1.935452401705	-2.5140426438231	-2.99995733125021	-3.64752440360834	-3.70322531806402	-5.23420781871499	-5.21538994788243	-5.26650208568337	-5.29380130572519	-4.35292351179824
YWHAZP5	0.46474612881528	1.26663959982795	-1.56869479545478	-3.17130121159093	-2.3219042980972	-2.8310099009577	-3.04180911823721	-3.00903165723833	-2.80942730549365	-2.61939631015686	-2.56766993513325
KIF17	0.468418922226747	-0.804710197401431	2.28893348562669	3.1631885259942	3.33203310067752	2.80230093601544	3.18255523070859	3.10493326067442	3.14847775826957	3.12048372036345	2.80360623738161
FARP1	0.468418922226747	0.360719660923007	7.83306876138532	7.51306260706522	7.45742064794127	7.44852920647639	7.61260213041308	7.34290733141656	7.57502874985666	7.2545826479837	7.54030279574112
BMP2	0.468418922226747	-1.35144858071794	0.874166667402635	2.05052979393757	2.44245574682537	2.15814571632043	1.39424169209217	2.24040680667945	2.3230887908158	3.05701584574882	1.35133760235134
LINC02633	0.469093434610121	-2.19798961629696	-3.991331114296	-2.46595592318921	-2.9080964195195	-1.70694581459154	-2.50933533126516	-1.64915134427983	-1.68418037672104	-1.86235977936274	-1.85495309400883
KLHDC7A	0.469554802999165	-1.24950977604416	3.30713660155553	5.01442732027301	5.16274100504665	3.65816422798716	3.90178847242848	3.67510716006712	4.61020312187332	5.08744286936393	4.40808652286792
SOBP	0.469554802999165	0.598100782715544	5.46686945007367	5.19728172404808	5.09162461203989	4.61975419111499	4.76900937121934	4.51510209337954	4.82403701489772	4.51304146936019	5.21366645679773
GALNTL6	0.469554802999165	1.54207276327884	-1.51631146981101	-3.85705926992066	-3.06050961953431	-3.11991518694895	-1.81578053829482	-4.19186318320555	-2.68394010489708	-3.14778967396023	-3.20015910256763
SGSM1	0.469554802999165	0.999315377421135	1.33971077299507	0.332145704645605	0.00198901263698564	0.805099173564473	0.060668082890201	-0.555879962569389	0.719346913813505	0.151812769939901	0.746218056293983
PELATON	0.469554802999165	0.944684894368991	0.53259104168094	-0.253380191882586	-0.767744011019937	-0.866192352271927	-0.206269144753426	-0.61608083353205	-0.224901679172642	-0.0200513488347965	-0.47498040755961
AC025175.1	0.470695672549376	-2.11764829991524	-3.73040224850154	-1.51878326561575	-1.98034995859986	-2.59041825454602	-2.12127612929723	-2.00390120456045	-1.74557047395201	-1.00113571608214	-1.91883637251987
NAA20	0.471220388333011	-0.39741329142018	5.69366727331734	5.94271483758101	6.15357411951254	6.02115524254676	6.1272081458286	6.17750511662174	6.08183323648328	6.12066421880724	6.08951307818551
SLC13A2	0.471220388333011	0.966062728466488	5.78390626933981	5.32116353040047	4.02155844970105	4.3881059613339	4.50969320339174	4.06363063426962	5.27510026404356	4.24906755921678	5.68013731008181
REPS2	0.471290574426001	0.478270498616998	6.17416715024371	5.88065646404917	5.5644065686369	5.66395892755312	5.7629157031409	5.58781584031072	5.76300835650845	5.25046637651861	5.97745830467774
PRIMA1	0.471333346668788	-2.72302689910681	-3.991331114296	-1.57784629413904	-0.394094715022784	-0.866192352271927	-2.20894936385514	-1.36464339199881	-2.0211521306915	-2.73447553623638	-2.56766993513325
LINC00514	0.471692450890268	1.6939551820162	-2.5140426438231	-3.85705926992066	-6.26362672425974	-4.28571280743614	-3.89491209260902	-3.86527542704121	-3.68345968126314	-3.99028561690308	-3.55878872608346
GMPR	0.47197248852791	1.28724307631806	3.25157338141159	2.99605909747967	1.88205228848701	1.16645047026663	1.68920102731314	0.773053565095856	1.63753143930595	0.845737077845846	2.91085949076084
PIDD1	0.47197248852791	-0.737107796663825	2.71035610609789	3.65988871815631	3.50323859390201	3.52386607566006	3.31221465741367	3.50359883303188	3.23841937391677	3.40677181709104	3.38105475340122
LMNTD2-AS1	0.47217459658056	-1.96773145315299	-0.0583255094775134	1.00058142521757	2.77921414037946	1.08206849123488	1.7427592373031	3.08143364237304	1.34535608291775	1.31954715563696	0.974355939656035
ODF3B	0.47255491715442	-0.382065103710557	7.17029635864537	7.69159871768221	7.50646189865167	7.49209960269564	7.55772765189572	7.52770338753728	7.63638023612629	7.62228971164368	7.35877855373415
AC079949.6	0.473085234376325	1.98925287282104	-1.93059229724413	-5.2101481322234	-6.26362672425974	-4.28571280743614	-4.63957083364424	-2.71765730924863	-3.46120450749807	-3.72931161519238	-2.7885783530579
ID3	0.473215800865884	-1.35229119132139	3.08354578472315	4.04345655790171	4.37168995956841	4.60244032405248	3.4329874378372	4.72226188413583	4.26977949813459	5.45552682596272	3.4788110699033
FAM117B	0.473215800865884	0.3973554386685	6.14523955692461	5.58622305760047	5.86078404945772	5.8345280164951	5.73014199429679	5.85224390282115	5.70395686597131	5.57059242092261	5.81266778388953
AC009236.1	0.473215800865884	0.818260728646414	1.44253760153414	0.723202954995406	0.473746938740857	0.718307846131151	0.588524610111536	0.650651896738332	0.988042352027123	0.496109689729565	0.289694086572845
DIPK1A	0.473215800865884	0.648112544046034	4.52974273856615	3.7421795691575	3.65320538056287	3.84258518367344	4.43573600518534	3.88783752743934	3.63148965211541	3.91383580454337	3.77979800602738
AL512328.1	0.473215800865884	-1.69455298508932	-2.2347350793851	-0.606149601547992	-1.70437816702658	-0.800634826190459	-0.229003389211998	-0.88566897411924	-0.568832553013573	0.215208056125042	-0.921680107551038
BISPR	0.473215800865884	-1.16336180103584	1.18220568169557	1.77764310031194	2.99276796519371	2.23440722262378	1.76593924363341	2.72893893520807	1.95945472762814	2.46342299815518	2.32714483653791
ATP11A	0.473215800865884	0.374370894704801	6.32646796079713	6.01351171984476	5.76659051328813	5.95833791191211	5.84785684925032	6.09189290274954	5.94918125713296	6.00350550304296	5.96202262445499
ARHGAP20	0.473215800865884	0.927346828169086	1.24425192172791	0.28319725634413	0.296822997968964	0.448595110348091	0.236910300432446	0.353849219836261	-0.0598518802963995	-0.236241759176212	0.947735064198298
CTSB	0.473215800865884	-0.48546613678702	9.68638117060502	10.0461604642958	10.2596158682133	10.0889502150669	10.0396736919255	10.2606917673026	10.0749301279333	10.585331661947	9.90929657566755
SHISA6	0.473215800865884	-2.91908670721808	-2.99765697568443	-2.25846067938515	0.528207834960699	-0.122811395467819	-0.9589524711872	-0.849084119638943	-0.00252174190602575	-2.07341768969629	1.06796697230427
NME7	0.47325222864286	-0.478729785970996	5.40285081965301	5.93216956864788	5.56277685320081	6.14044021703628	5.99520316522649	5.84946410010171	5.76335271590002	5.82862850829148	5.91039746594407
B3GLCT	0.473598255537899	0.561399622435762	4.88475942010357	4.1221080673628	4.3688948948011	4.36953616040651	4.5139781158168	4.1587672240424	4.4863423003618	3.96659991238374	4.50332579571753
AC079140.3	0.473598255537899	1.66942564942585	-2.62060911405924	-3.59060373956376	-4.65369882868786	-3.96526920978015	-3.62996079294475	-4.61470038571344	-4.26794191828023	-3.72931161519238	-4.75776178743285
AC008163.1	0.474098349371278	1.00461046580033	1.42924348298015	0.554699055809943	0.0585914243217114	0.684366018678227	0.627012297447087	-0.585666412605422	0.485557718966819	0.033691070895913	1.01766074363091
HMGA2-AS1	0.474098349371278	1.13351683607828	-0.56987256126036	-1.57784629413904	-1.9062523812505	-2.38427285243408	-2.12127612929723	-1.36464339199881	-1.51428207461833	-1.92933939398334	-1.05889900542391
GAB2	0.474098349371278	0.548392111945245	5.03931419603368	4.64549309800523	4.38004280920534	4.27292309752039	4.55447841544633	4.32707747847341	4.46786753274204	4.31927461974053	4.8610490225845
ADAT3	0.474725739581331	-0.905325553548014	1.5385206205145	2.70848052081177	2.54176110338579	2.67269332352747	2.28631766161947	2.4999453377375	2.39596693463621	2.34441754311066	1.94285930775708
SOGA1	0.477945656615703	0.361555871275868	7.4757740266042	7.27408196182236	7.24406264198248	7.12747029583929	7.08146394658565	7.00947414090895	7.06489065449687	6.89712416298782	7.17829172147547
C6	0.477945656615703	1.53660467895048	4.05240390533421	2.70228775386914	1.66224913141042	1.98307000558977	2.91605417514128	3.41424906634617	-1.02130389528496	3.30845315241869	1.84046025239717
EIF2AK4	0.477945656615703	0.381401793551382	6.77226508464761	6.45081215241699	6.25797420762252	6.44240978150418	6.4307856299642	6.15629247411857	6.58392714556956	6.3376124088092	6.42562358539495
GFPT2	0.478580344679381	1.37712026294638	-1.03890474392071	-1.51878326561575	-2.77025744072039	-2.70570458270946	-2.88916903510892	-3.5991429204739	-1.87679112766711	-2.51282232908268	-2.05577182128889
IL20RB-AS1	0.478631028503798	-1.45663803833188	-1.41692717826446	0.162079874876616	-0.226914065708074	-0.226616299347044	-0.747243299993991	0.571894310948855	-0.461925271538117	0.483290570166757	0.0437621878237992
AC242022.1	0.480004719639837	-1.92261914847547	-2.99765697568443	-1.99429572917876	-1.36962767219458	-1.00698377782507	-0.506035420626097	-0.678903572748586	-2.0211521306915	-1.11348430025433	-1.42572219924122
AL354718.1	0.480004719639837	-0.987549815440768	0.481984566109024	1.30845179075406	1.69237232916248	1.65533737188086	1.15182701150039	1.28197217973063	1.4380035404455	1.29774752805465	1.75603522509956
RCN3	0.480004719639837	0.984715480090883	1.02317996828775	0.512850482038319	-0.394094715022784	-0.16344154688091	0.480569308899217	-0.415528510047588	0.374530678980025	-0.465565748963734	0.0269055194371681
AC241377.4	0.480004719639837	1.63816147437376	-0.624275028814466	-2.46595592318921	-2.64444707233318	-2.0436540583499	-1.9604571798201	-3.00903165723833	-3.68345968126314	-0.738360643124523	-3.55878872608346
AC092279.1	0.480004719639837	0.76191640263435	3.51175873269697	2.28821164409383	3.38094432854173	2.70972254278075	2.58891043667208	2.69527507749173	2.54441081957081	2.76825073375463	2.77864924905495
AP005264.5	0.480867986586739	-2.52833059097013	-4.31010664967753	-2.35848114328838	-1.58395576138446	-1.6481017970325	-2.75114454709377	-2.47535758034659	-2.46161632857004	-1.32267489904042	-2.91316566350183
FAM110C	0.481155484589489	-0.682113484281878	4.0437066849837	4.71557769846425	4.91511346850712	4.7054543923737	4.36254162273743	5.08036177927537	4.46278762729655	4.93808699093224	4.45924314721848
AP005212.2	0.481189588890121	-6.03115337980354	-6.26362672425974	-5.2101481322234	-3.42425207475643	-2.96824279464864	-3.04180911823721	-2.00390120456045	-3.46120450749807	-3.31685376599695	-2.91316566350183
LGALS9C	0.48125364139934	-1.65683975321713	0.198315143423651	1.82970450448195	1.65614827367911	3.03781257821438	0.805407788683495	1.78511193403642	1.02527429776385	2.02871682940064	1.33088191318908
JAM3	0.481536291431298	1.0124841210994	0.772558014601081	0.180017431144608	-0.249643275388287	-0.338473288126553	-0.425055496677554	0.400174423827735	-0.269293067655219	-0.965549754592351	-0.600321432932697
HRH1	0.481536291431298	-1.11751260003932	1.01430422775833	1.78937574218805	2.03092875106431	2.14572719382111	1.595267026244	2.54187325199972	2.04804750575698	2.73348809842687	1.745770067369
EPS8	0.481536291431298	-0.590204896354733	5.67019715953164	6.0836787797662	6.54782528857282	6.22575345905878	6.19922202479596	6.25517311568034	6.49092176735596	6.44687787193171	5.64328387316014
AC026436.1	0.481536291431298	1.59857894225251	-0.517447222218496	-3.36577261527236	-2.64444707233318	-0.648697988398496	-2.40210552474842	-2.59142665103368	-3.09881744518805	-2.85953620642484	-1.33576907219841
P2RY6	0.481536291431298	-1.29293501811729	0.605320396961919	2.57589051855576	1.72770908269524	1.01081890498402	1.91335885605528	1.85884007365206	1.81810085755843	2.35148884333286	1.25329403500657
RORA	0.481536291431298	0.507009259754874	5.94932559785154	4.88713047642841	5.28292874829047	5.56949475120283	5.53944035915188	5.55790288306418	5.45938935971232	5.40289293357114	5.69821690606376
MX2	0.481785557500816	-0.993485338582626	2.57506122649171	2.67724738832904	3.53683121505512	3.37222203476226	3.60191436082002	4.02596454171281	3.63600983027872	3.94572526419977	3.34920170459318
ERAP2	0.481876327325278	-4.37592340754155	0.53259104168094	5.66077149760938	5.19886372582413	5.36908189262233	0.993907084126621	6.28762413676818	1.03443406453227	1.3050507317988	4.65501755648433
NKX1-2	0.481876327325278	-1.49840307371381	-0.0962713197251221	1.57565263735502	1.50140801927532	1.53352926642529	0.0226804510969192	1.61222818306509	0.550846816158928	2.04625510860207	1.37816835850078
CHST9	0.483054721948847	0.38768575733925	9.70239993437714	9.13460044785089	9.23007897991946	9.54988762997491	9.40564681285908	9.1294179717149	9.46820756635478	9.18230820538281	9.35484599060984
NPM1P39	0.484327532252931	1.21100984988555	-1.41692717826446	-2.58208625369266	-2.52873340878497	-2.8310099009577	-2.75114454709377	-2.3679352668091	-2.56849984976866	-3.14778967396023	-2.05577182128889
AC004990.1	0.484547785483159	-0.663680441678726	3.6355747704153	4.32112805558587	4.44163711902794	4.4099056661151	4.19225546863055	4.46422341746096	3.87145169039006	4.41603994841626	4.18122383354324
AL034550.2	0.484547785483159	1.87150506061034	-2.15248049107297	-3.17130121159093	-5.24486229332364	-3.48154082340602	-4.63957083364424	-4.61470038571344	-5.26650208568337	-3.31685376599695	-3.04953771528942
ARHGAP24	0.48494316390594	0.477908744981123	5.67337214925448	5.21533322172982	5.25696030584324	4.90407878063993	5.29195630223471	5.02353962495884	5.16420433716939	5.11159297076347	5.51391726459854
SERPING1	0.485197461503294	-1.1310780996616	1.31823574977525	2.320915188378	2.19561865196671	2.54611829737385	2.18247001478963	2.32688661659164	2.59790790147032	3.21073883050614	1.71978300533101
TNFRSF10B	0.485197461503294	-0.57632675282963	5.47174062113031	5.95481248717844	6.11489493474189	6.08704544593148	5.77367688606831	6.23321521744572	5.86343910182901	6.49257166406456	5.69455235573124
DRC7	0.485801050980614	-0.445263282897832	6.21129032187144	6.66397558550671	6.76765648773606	6.54900733072075	6.5286892681421	6.68886597579091	6.89174932338604	6.74080289474347	6.35499396191395
TTPA	0.485850734251679	0.973522676493112	0.182555429885343	-1.20765679635779	-1.13995900956883	-0.707566831225579	-0.399041739331378	-1.00134280380498	-0.876928440553267	-0.346352010753858	-0.796386456600362
AC004453.1	0.486158769632026	0.977002542403478	0.0671364955879428	-1.0741012744469	-1.09810787804729	-1.16301562047385	-0.814419338084236	-0.923205764727184	-0.654555636410326	-1.36841587074043	-0.337666765508624
PIN1	0.486158769632026	-0.401876860747303	5.56700017600366	6.08218914002344	5.91224483900936	5.89327958100598	5.98782828807736	5.94272704742783	6.10375493378262	5.90180468593799	5.90953557004088
AGPS	0.48633673228094	-0.393267378541498	6.35179056886799	6.60627577460656	6.73528715614012	6.87693415556102	6.79250130489187	6.84756096139576	6.66430820287775	6.82529220467476	6.58129778762061
LINC00113	0.48633673228094	-2.938519408902	-4.719905143704	-2.25846067938515	-3.06050961953431	-1.89941350829851	-1.56380604748285	-1.41723259933107	-2.56849984976866	-2.61939631015686	-3.55878872608346
CHSY1	0.48633673228094	0.38776585744184	5.8752797382074	5.50182909196473	5.55419051215863	5.43690366754205	5.46526189311187	5.42231106462445	5.55994473159334	5.37627136185675	5.571357170483
ARHGAP23	0.48633673228094	-0.438202532894625	7.43426594885985	7.83098441038661	8.08930431108815	7.79298732405481	7.75832850152159	7.94184574464772	7.62059639702921	8.10059822724547	7.77599593131724
SCN3A	0.48633673228094	2.31924226376519	-1.2796163454964	-5.2101481322234	-4.23557081372004	-6.26362672425974	-2.75114454709377	-4.61470038571344	-2.36210811393746	-6.26362672425974	-2.05577182128889
AP000880.1	0.486463435619513	1.31974491741911	-1.46576369579458	-2.58208625369266	-2.3219042980972	-2.48366669009744	-3.21253075249316	-3.5991429204739	-2.18158109588868	-3.31685376599695	-2.67390002471042
SMIM22	0.486571811767728	-0.503237520869828	5.31387405692803	6.2251040745169	5.67263077400164	5.67336228915803	5.74552908799827	5.69544757100944	5.8771867586097	5.74652109555491	5.81328233909023
NPIPA2	0.487856948989539	2.01949874882366	-2.62060911405924	-5.2101481322234	-3.91179158225031	-4.28571280743614	-6.26362672425974	-6.26362672425974	-3.26866237380337	-3.72931161519238	-4.75776178743285
CLDN3	0.488390169929429	-0.69275804367602	5.60037356426713	6.72213674230694	5.96409535134898	5.75806535317021	6.32745643342753	6.41223621016359	6.1518937675904	6.71687492549813	5.98675002521012
CCDC153	0.488566450911032	-0.520591191988072	4.64491783712817	5.41786991307697	5.18938950262243	5.19117921877986	5.12887433077218	4.98985557137984	5.27316700665735	4.95907164990581	5.11990787434661
AC073046.4	0.488566450911032	1.76203153642364	-2.07466372659829	-5.2101481322234	-5.24486229332364	-3.11991518694895	-3.89491209260902	-3.18024212766267	-3.94630196242968	-2.85953620642484	-3.77823285245684
AC244153.1	0.488566450911032	-1.30137805895664	1.11737061958182	2.65176471746632	3.10899457996702	2.43484018602402	1.25373036564549	2.47491259295176	2.14426165448888	2.70340483520017	1.78639960574356
AC012181.2	0.488566450911032	-3.26587366934482	-5.29444636558677	-2.25846067938515	-2.52873340878497	-2.2039342492443	-4.21972031226295	-3.18024212766267	-3.09881744518805	-2.85953620642484	-2.67390002471042
UBTD2	0.488566450911032	0.384529084980288	5.86297271999796	5.53225910429151	5.48531720662081	5.40599698007619	5.53438707305825	5.44642659801384	5.40613461815743	5.42944989696775	5.57788179044333
AC010149.1	0.488566450911032	-6.53648840613176	-6.26362672425974	-2.99995733125021	-2.9080964195195	-2.29128756588394	-3.89491209260902	-1.17158735733804	-3.09881744518805	-2.41358244729075	-5.32253963718611
SNORA37	0.488566450911032	1.59431814374117	-2.5140426438231	-4.18413431109131	-3.91179158225031	-3.70322531806402	-3.89491209260902	-3.37454163623015	-3.94630196242968	-3.72931161519238	-5.32253963718611
ZNF883	0.488974075574447	1.19700238634993	-1.07633653139386	-1.70376211259134	-2.3219042980972	-3.11991518694895	-1.88630605687093	-2.47535758034659	-2.56849984976866	-1.79835233142988	-2.46872829062949
PRPS2	0.489720128069437	-0.400975923461502	6.16692687605007	6.52702820164392	6.52833464560311	6.65302840423327	6.57187033899554	6.69294224562674	6.60386942236779	6.62812859763959	6.30408964196253
DENND5B	0.491359830874732	0.653858364001495	3.44231855588328	2.92604053716877	2.93598829427501	2.79701653299068	2.95187010634798	2.65763220917883	2.6284743588354	2.50206520076838	2.84986704808458
SSTR5	0.491359830874732	1.2456589305576	-1.32395024615832	-2.70838937807694	-3.42425207475643	-2.29128756588394	-1.81578053829482	-2.71765730924863	-2.46161632857004	-2.41358244729075	-2.7885783530579
ASS1	0.491359830874732	-0.390253513951943	7.04951396188704	7.28888038866403	7.46354722714978	7.46829887990752	7.48548984841416	7.36302527220836	7.39673027642809	7.67846192846184	7.33746787049504
PRKAA2	0.491412076914739	0.435589415782775	5.78227335391224	5.44779145991506	5.05847055467669	5.35341739793165	5.40839440439512	5.26900502461028	5.34762687470881	5.27345208933801	5.56297698352134
RPL22P1	0.491412076914739	1.08362693555309	0.628770954333455	-0.0940049866138634	-0.612380371691192	-1.00698377782507	-0.323701739493458	-0.585666412605422	-0.684300527640602	-1.27833969899321	0.372087950802459
AC099552.4	0.491537150740969	-6.75646571342134	-6.26362672425974	-3.36577261527236	-2.64444707233318	-3.70322531806402	-2.75114454709377	-1.17158735733804	-5.26650208568337	-2.99647567812129	-1.25109692755233
AL138778.1	0.491537150740969	-2.26943425615682	-3.991331114296	-2.07709031046607	-1.98034995859986	-2.38427285243408	-2.62517967178101	-1.31390393986543	-1.31500082752184	-1.79835233142988	-2.7885783530579
IQCD	0.491731506759079	-0.456288896612491	5.562060142864	5.74828295226073	6.11878212526785	6.20670042092963	5.91646759282872	5.98861289279337	6.2164471249856	5.93307469509383	5.95535643987359
ADAMTSL1	0.49188645811777	1.8511743322307	-2.41480927433061	-3.85705926992066	-4.23557081372004	-4.28571280743614	-5.23420781871499	-3.86527542704121	-3.94630196242968	-5.29380130572519	-3.04953771528942
AC036214.1	0.492221799007451	1.45119043370931	-0.417987297294917	-1.63943092599133	-3.23094741818189	-2.8310099009577	-2.12127612929723	-2.08666465157058	-1.51428207461833	-2.51282232908268	-0.54887106891508
ZNF320	0.492911011956176	0.443742802568511	5.64058257169192	5.092267702876	5.1481434892571	5.45588943190661	5.3073440810671	5.12011542644906	5.10674437002534	5.04717964620387	5.25088943592433
AC093912.1	0.493165226738837	2.72411358417896	-2.73567958203245	-3.59060373956376	-6.26362672425974	-6.26362672425974	-6.26362672425974	-6.26362672425974	-6.26362672425974	-6.26362672425974	-3.36835883010904
AC006130.3	0.493843224640653	0.988603266154143	-0.466860328976454	-1.51878326561575	-1.22748956900633	-1.29221879021468	-1.74854254387832	-1.31390393986543	-1.09929797550109	-1.62178656660192	-1.79377905718373
ACOT11	0.493876301414154	0.658342735782507	3.71441140055079	3.44305913372497	2.95350683089171	3.22849040552788	3.01852935971745	3.06235439718951	2.83915171666313	2.84039495382853	2.96495954127099
AC015921.1	0.494148439997803	-2.20086557757283	-3.991331114296	-2.25846067938515	-2.42161556759707	-2.1215694512426	-1.9604571798201	-1.31390393986543	-2.0211521306915	-1.62178656660192	-2.91316566350183
CATIP	0.49481717523801	-0.482209086550824	4.92260798554848	5.60584658253196	5.30259116620437	5.47669576941428	5.55366262399183	5.23319824411244	5.38883007810464	5.28688534615582	5.34612136774582
AEN	0.495455168072441	-0.765025898464026	3.19574828143819	3.7661270093581	3.91061962871294	4.03330210149344	3.56274200980724	4.13727519649823	4.01717919037818	4.37758957279337	3.71023142078767
AL359538.3	0.495455168072441	1.76842554079742	-1.86361564856936	-5.2101481322234	-4.65369882868786	-3.28942691853238	-3.21253075249316	-4.19186318320555	-2.94687841320458	-4.30912861248446	-2.37613886237125
HLA-B	0.495455168072441	-0.729088044931747	7.18458360558004	7.41765857536204	8.53110197787828	7.75856989761225	7.88357370794687	8.21255431780679	7.61450143395712	8.05055764469458	7.47286193366361
WNT7B	0.495455168072441	-0.398336604220551	6.65403010553207	7.21413824186047	7.21530528987513	6.93341521248771	6.93464772397312	7.15250057358981	6.94144093786304	6.98415126354573	7.00474065077041
RIMS2	0.495455168072441	-1.6206987106932	-0.0771736617107252	0.851860414964371	1.2653097889165	1.41435122698433	2.10278208174801	1.24013656000511	1.16527837879924	2.57939139766723	0.462619824705393
IRF2BPL	0.495455168072441	0.439596020024642	7.64291193878262	7.41233341237919	7.30844731795214	7.03846905122568	7.23717281469624	6.84599289708965	7.26309498461924	6.92494381788686	7.47286193366361
SLC29A1	0.49608668591497	0.807617933924814	3.76290791924028	2.86359170877431	2.51166725863169	2.77836718796114	3.39073915132527	2.43096214178873	3.06601609411561	2.67268088856354	3.5365212821145
AC148476.1	0.496861498831338	1.31578396905476	-1.36968983475962	-2.70838937807694	-2.14104288218064	-2.29128756588394	-2.03862697858644	-3.5991429204739	-2.68394010489708	-2.99647567812129	-3.20015910256763
ADAM32	0.496861498831338	-1.07921220836214	1.10905746621702	1.52040454864676	2.51840923842991	1.71258999098985	2.59862645453629	2.35459838677347	1.82339507955234	2.34086885302132	2.2347437158637
OR2AG2	0.496861498831338	-2.35766004127386	-4.31010664967753	-2.84682013855908	-2.22864126478052	-3.11991518694895	-2.40210552474842	-2.3679352668091	-1.74557047395201	-2.07341768969629	-1.73509378675553
GJB2	0.497343819749038	0.473683903171166	6.79786643364742	6.51868246401109	6.63900291989832	6.33529963479831	5.9794862375918	6.35041520578301	6.02810745767342	6.07627044854437	6.5157898864036
CFAP300	0.497711765363235	-0.374171704681267	6.56585329028763	6.81904387024663	6.97256269595744	7.08080484907786	6.97468154946862	6.89180238117559	7.0089216434185	6.93454061561666	6.81710406305529
AP002754.1	0.497711765363235	-5.88283284624917	-6.26362672425974	-3.17130121159093	-3.42425207475643	-4.69827953409389	-3.62996079294475	-2.85600101264318	-3.94630196242968	-2.85953620642484	-2.37613886237125
SRGAP3	0.498360048604856	0.337087020087973	7.19173602613451	6.90614968051342	6.83789444132867	6.94361413758187	6.86875799913413	6.69410478185206	6.93350647995721	6.77374772330994	6.8626440001022
HTR3B	0.498360048604856	1.59700009769827	-0.517447222218496	-2.16492721702694	-2.64444707233318	-3.28942691853238	-2.62517967178101	-1.64915134427983	-3.09881744518805	-2.99647567812129	-0.523817990484948
ANXA8L1	0.498360048604856	-0.756011926284676	3.56439258335394	4.44219561669432	4.19780070615044	4.15808180141416	3.6431841760358	4.43299774307965	4.33795082186954	4.47226530741398	4.6611753650841
HYKK	0.498360048604856	0.684103722569618	3.03829248747208	2.30056251110722	2.73648344365449	2.28812784385238	2.19533367847918	2.14841069532969	2.47882307410988	2.30124605178477	2.30634072460609
ITGB6	0.498360048604856	-0.877274882505874	4.26375367650154	4.82436225863878	5.44253488699122	5.34936174274901	4.81001062885179	5.11896170246086	5.06377439666552	5.74719148616446	4.29735376044931
TMEM245	0.498580103286013	0.371905985766406	7.41763803998433	6.8944842068632	6.90245698929255	7.25591453112689	6.92791959075305	7.00885141296	6.96648205969574	7.13148272083992	7.22592024751126
AC068580.4	0.498611444795435	-2.09575779324083	-2.73567958203245	-2.25846067938515	-0.642143373912672	-0.970477012345102	-0.478533953915615	-0.312317567846602	-2.36210811393746	0.0159984441232675	-0.42774206729771
SMC1A	0.498611444795435	0.419088800866361	7.30057382624023	6.87534580130264	6.8834876983333	7.29063976787468	6.68658916445307	6.76533372390679	6.96588374161858	6.73337852032508	6.75512448704126
ZFX	0.498611444795435	0.558608496241367	6.95628729617884	6.17287590500918	6.23000907334705	6.91020054939199	6.18020530085069	6.25858223343389	6.84566111100425	6.15668529233082	6.1619896771229
MORN1	0.499244541834975	-0.426928587280569	5.20204841307605	5.50138332451344	5.68016646444104	5.69802421706603	5.57062859265132	5.74639473025672	5.63901093199548	5.58528876635697	5.59478047510857
ARID2	0.499342573013986	0.358785520159372	7.10059384052827	6.51294427776761	6.7568284241384	6.7456004848263	6.72941245727162	6.70759893582233	6.76696284903272	6.71516273962547	6.96367232994145
AMH	0.500514771482731	-2.73982587142881	-4.719905143704	-2.70838937807694	-1.52731554522193	-2.8310099009577	-3.40620071941535	-2.85600101264318	-2.46161632857004	-2.32073191044588	-1.98568002858535
PCYT2	0.500514771482731	-0.362792011660766	6.06182119147546	6.42941413861381	6.4688839492039	6.35768139628298	6.37746147921002	6.39970213653346	6.50169437614774	6.45531285245476	6.40048707786366
AQP2	0.500514771482731	0.910901236937043	0.903304352054923	0.595367860200081	0.248980982196185	-0.142983444182771	0.0417992950177213	-0.239483252100753	-0.315093850212609	-0.301294528778435	-0.134383253845916
AC012501.3	0.500514771482731	-1.47070610300078	-1.11476544275611	-0.160165134016951	0.0211042956951022	-0.0259767499495032	-0.18388759983645	1.30650334874048	0.123002898102406	0.606627407176565	0.289694086572845
GFOD1-AS1	0.500514771482731	-1.12685152195683	-0.59681737796248	0.80639229855383	0.232674468539115	0.625959113071662	0.133768176945675	0.474223383231566	0.431111988985422	0.885253752269103	0.372087950802459
TEDC1	0.500514771482731	-0.76188971312994	2.51025089452131	3.54865668030237	3.07966474441424	3.44497657064928	3.11646204586706	3.34686041027768	3.22847662546161	3.29751037215137	3.02349149853954
TLL1	0.501364470075859	-1.13141288175848	1.73499561233255	2.59272771683158	3.12675174782252	2.20677766666289	2.72524350216807	3.12805622784111	2.56035222258724	3.61649047593834	2.41398243266554
AL513548.3	0.501574927438806	1.77209209901052	-2.00083033837829	-4.18413431109131	-3.64752440360834	-4.28571280743614	-3.04180911823721	-6.26362672425974	-2.80942730549365	-3.99028561690308	-3.04953771528942
OVGP1	0.501988923181439	-1.10255517476079	-0.417987297294917	0.180017431144608	0.784603085038986	0.945451646590984	0.423402998346517	0.784741395939571	0.818122062843434	0.904613466015967	0.345142809806464
FBN3	0.501988923181439	1.02677194208701	-0.347648470698041	-1.20765679635779	-1.47281527448538	-1.24785289916077	-2.12127612929723	-0.88566897411924	-1.36230034100073	-1.36841587074043	-1.42572219924122
SPATA20P1	0.501988923181439	1.67053301566163	-2.62060911405924	-4.18413431109131	-3.06050961953431	-4.28571280743614	-4.63957083364424	-4.19186318320555	-4.68249931367844	-3.99028561690308	-4.35292351179824
IL21R	0.501988923181439	-5.65400552988215	-6.26362672425974	-3.85705926992066	-2.77025744072039	-3.48154082340602	-3.21253075249316	-3.37454163623015	-3.94630196242968	-3.31685376599695	-3.77823285245684
GP1BA	0.502130004554625	1.15802082434216	-0.865060686299197	-1.40745095435008	-2.64444707233318	-2.38427285243408	-2.12127612929723	-1.71346373479875	-2.18158109588868	-2.23349752031699	-1.62443307072733
RNF145	0.502186248951237	0.338363139196132	7.59022470547673	7.22686727391301	7.28405136462135	7.19531979045041	7.29059812321929	7.11797901372856	7.44378892450974	7.15932663524988	7.27247350487099
LRRN1	0.502186248951237	-0.610191883112896	5.5109179758307	6.12911085725411	6.34351076212011	6.02200479945773	6.09381984728899	6.10039413581477	6.41229534384544	6.25776688607101	5.39291891815476
AC048341.1	0.502186248951237	0.893413869616045	0.318554031044272	-0.73467453176838	-0.472133120910585	-0.485263148377228	-0.275575705087989	-0.61608083353205	-1.02130389528496	-0.650974085122047	-0.382001544151481
MERTK	0.502186248951237	0.841548835656788	4.2238883556911	3.83849908640338	2.7537278924513	2.45846264804289	3.21870634280861	3.48938385915893	3.52015697314127	3.85534228925509	3.38271190566914
SLCO1A2	0.502186248951237	2.90760566323409	0.520104869087004	0.125521498054565	-6.26362672425974	-4.69827953409389	-4.21972031226295	-5.21538994788243	-6.26362672425974	-5.29380130572519	-1.52165913380963
ATM	0.502186248951237	0.343821199331811	7.0645048281383	6.67745523967972	6.78610670570641	6.91569652512241	6.72922819233331	6.5853251367255	6.70628640037775	6.65427638566969	6.68718062952896
DNMT3A	0.502186248951237	0.384218004513423	6.82635304522163	6.59837733012438	6.30941638699387	6.31418447786292	6.59632351940021	6.34228168219536	6.575127221077	6.24927354106709	6.50060765176098
A2M-AS1	0.502186248951237	0.975873838586692	0.0842010952100714	-0.839188199057712	-0.767744011019937	-0.537710848135641	-1.03703853695303	-1.31390393986543	-0.777401921659461	-1.56742738669392	-0.499192554897503
COL28A1	0.504317134322251	-0.595583336871438	5.94670386272307	6.75970988619638	6.54617672356126	6.71615678001878	6.57904543163358	6.2525452246569	5.92691278479619	6.48254182404062	6.8641276305654
TIMP4	0.50540130060286	0.564502646608359	5.88930422584025	4.74900780364317	5.68391960031671	5.56406089537725	5.51271092370679	5.20411648902254	5.21342678279819	5.01135215821889	5.43225740517477
IRAK3	0.505916602628772	-0.958358243459311	5.2439377631658	5.49243892855734	6.44762709600535	6.26431803382423	5.97451994241701	6.15094021833406	6.61364264271567	6.7943275680841	5.20760193436742
NFE2L2	0.506594569527494	-0.422407830140572	8.25984791254111	8.48954764016201	8.73759470277738	8.72600660784083	8.57833559813921	8.94835835333247	8.67564925199719	8.76089523742568	8.48230783667405
PRRT4	0.506594569527494	-2.29057706452523	-4.31010664967753	-1.91599585268822	-2.64444707233318	-2.59041825454602	-2.75114454709377	-2.1744665157169	-2.68394010489708	-2.41358244729075	-1.67870267154033
SLCO6A1	0.506594569527494	-4.21649863488687	-5.29444636558677	-1.57784629413904	-0.979380292876339	-1.83236381327487	-5.23420781871499	-2.00390120456045	-1.18175071199151	-1.73706444465843	-4.35292351179824
EP300	0.506594569527494	0.32452689753876	7.80953356360398	7.33938652892485	7.51922781804129	7.57904527493878	7.40148641766172	7.48457188234528	7.5303035765282	7.53151738524546	7.48003997634948
AC087741.2	0.507005732999194	1.49161082078146	-1.67953775450857	-2.99995733125021	-3.06050961953431	-3.70322531806402	-2.12127612929723	-3.5991429204739	-3.09881744518805	-2.73447553623638	-4.35292351179824
LINC02175	0.508094870391741	0.783353793835469	1.65730645027557	0.735384888170187	1.06804747817098	0.552598786027993	0.88166615989142	0.864007691123563	1.19008120150312	0.698226467702376	0.929710940747569
TTC9B	0.508094870391741	-1.38182237925108	-2.62060911405924	-1.51878326561575	-1.1830605641242	-1.24785289916077	-1.34936580011785	-1.47181155055461	-0.876928440553267	-1.46449278370097	-1.42572219924122
GHR	0.508094870391741	0.752558986073243	3.73751580007876	2.63885258003605	3.18511814197327	3.13525284784913	3.34336884158965	2.82545937837705	3.30048000844961	2.30853161136412	2.85226121756336
PDP1	0.508094870391741	0.35917421026155	6.24913810852347	5.96777791079609	5.9603866014233	5.82417452347301	5.95542753816692	5.84911624785433	5.88004767040543	5.71636887521028	5.9483795872921
KMT2C	0.508094870391741	0.329070439040999	8.3372881829744	7.92945577524325	8.02432783974755	8.14869260460849	7.86859401060214	8.0452208068009	8.02695978208243	8.00272464147483	8.00338900795667
TMEM205	0.508094870391741	0.603037889063533	4.93676926732507	4.68528466958468	4.25745127970754	3.95004797785533	4.38891083240039	4.04795473108702	4.36270685805032	4.09538514473081	4.69358035085031
ZNF732	0.508094870391741	1.06583125645725	-0.0962713197251221	-0.575730978057202	-1.47281527448538	-1.00698377782507	-0.921439204124623	-2.1744665157169	-1.4618222831977	-0.930820478541546	-1.13273482912711
ACAP2	0.508094870391741	0.322782553234048	7.5323379547242	7.22875351465915	7.14788216745617	7.31695383246275	7.23846811031797	7.22104327038601	7.12962817763522	7.10400702855906	7.27649026477954
AP001107.6	0.508094870391741	-1.04486345084484	-0.624275028814466	0.581938571630501	0.265105244398662	0.589745191350996	0.269714988305949	0.502810558175171	0.238474833745118	0.444135276902006	0.317684822198265
PRXL2B	0.508094870391741	-0.457825905687381	5.39432433961006	5.87137186089076	5.88348353426723	5.89544461957793	5.93575971579867	5.96344398445079	5.61517047021084	6.00602841176294	5.58833200402863
GPX3	0.508501316243925	-0.913165868180736	2.78791831099028	3.76166703844809	3.96345425107521	3.45339842886909	3.0753021395252	4.05521093435954	3.52178620936989	4.1079664724164	3.3321501264672
COX6B2	0.508501316243925	-1.30683109866339	-0.347648470698041	1.05018740069196	0.982865834831304	0.435051207876027	0.713014501418435	1.24013656000511	0.41717333646499	1.73089612466312	0.450029353149418
TPH1	0.508923567873834	1.52199526372694	0.28942067496557	-2.16492721702694	-1.52731554522193	-1.76829237044041	0.480569308899217	-1.08395533263461	-1.80968941425819	-2.23349752031699	-2.05577182128889
SNRPCP13	0.508923567873834	-5.85634163079892	-6.26362672425974	-4.60779107054626	-3.91179158225031	-2.2039342492443	-3.04180911823721	-3.5991429204739	-3.09881744518805	-3.50839271476006	-3.20015910256763
ZNF181	0.508953804033516	0.630063294441836	3.92559585551957	3.09155079011598	3.48786290346062	3.06883848840122	3.49152189818419	3.1886980368965	3.54280053219011	3.15524701043535	3.2510078196698
IQSEC1	0.509166207011277	0.333049765382788	7.50804273144502	7.15244748294587	7.18278353465883	7.03145478157206	7.15271942657438	7.20114732789635	7.33979601043819	7.07813086722376	7.23970177295244
MYRF	0.509346014601104	-1.36889694219392	2.56597896301658	4.46432143996184	4.58260486438428	2.10781706625779	3.64631041105275	3.84242430953336	4.02064026463722	3.62672713645052	4.03714331085291
KLHDC7B	0.511135333005966	-2.01386415439168	1.66866433875145	3.61773624665793	3.6331563704974	3.47175525943605	2.63998909401273	3.29876186783079	3.75299016984909	5.10166688520864	1.46833113141905
OAT	0.511420643062713	-0.387481804815762	6.96264530939105	7.34883305931409	7.24888475348115	7.55390875423615	7.23769107250799	7.41035874444818	7.16302873716657	7.44284427362952	7.35635590685358
AC009123.1	0.511789289913303	0.816513933702237	3.23638785952755	2.42987020297502	2.90029982938671	2.07762690295397	1.91853983131682	2.68595603868523	2.33796191403826	1.84552080188918	2.78868391087457
TRHDE-AS1	0.511789289913303	1.60755733465218	-1.93059229724413	-3.17130121159093	-2.52873340878497	-3.48154082340602	-3.04180911823721	-3.86527542704121	-3.46120450749807	-5.29380130572519	-3.77823285245684
FSCN1	0.511789289913303	-0.921324000246188	4.12119004811699	4.99808950701237	5.14433471372164	5.01178284326335	4.37766870710039	5.27212219136811	4.43970406887573	5.80596394897765	4.74987918062294
ZBED3	0.511903929915805	0.651769180998095	3.35361896118916	2.53117138256124	2.82615993486534	2.52389914332297	2.59539504688637	2.63521157413635	3.01833841897484	2.62387283450206	2.79367518904889
RIMBP2	0.511903929915805	0.83804275805954	1.66299657162422	1.03054921216242	0.850204111353907	1.13328754720262	0.771449916462251	0.353849219836261	1.01605600323249	0.290724925589162	0.956663379989188
ROPN1L	0.512475394402085	-0.349431055584231	7.50398647520585	7.98869759318467	7.88927181488185	7.76602656929431	7.86129768595088	7.81996510264668	7.85109803304403	7.84154596360246	7.79828482282768
ELFN2	0.512475394402085	-1.24502573253595	3.5734848077086	3.72242526079132	5.741238544318	4.40470369972574	4.15103157920242	5.16440581257535	4.29762598317142	4.90602635150397	5.1069334034828
CIDEC	0.512479532730371	1.64547639141917	-2.73567958203245	-3.59060373956376	-4.23557081372004	-5.27831314785588	-4.21972031226295	-3.86527542704121	-3.94630196242968	-4.30912861248446	-4.35292351179824
CYYR1	0.512479532730371	-0.94798129634642	2.53838399330356	3.16769041143121	3.79182588968205	3.43139849442409	2.75451044599641	3.99359723775887	3.42236730443014	3.30116719561143	3.66600585877951
LGSN	0.512836214312792	0.843867983753576	1.41582572181527	0.990452216203201	0.0585914243217114	0.661286223169428	0.186260780707978	0.611810465091673	0.796749045039655	0.521411193358138	0.571246937202652
AL390719.1	0.513010174225416	-1.61502632694724	-2.00083033837829	-0.803502406196077	-0.941880732801769	-0.292684627883033	-0.849217940974325	0.384897373782127	0.140075603661379	-0.799704807110824	-1.02335145322178
EIF1AX	0.513236877722478	0.433360353389711	6.78992486368882	6.1675475716212	6.19913270419416	6.74491455042829	6.41460474978702	6.30598987494014	6.51933595854645	6.12453927857675	6.26733440362031
TTTY10	0.513977832482159	-6.92928714649902	-6.26362672425974	-2.25846067938515	-1.52731554522193	-5.27831314785588	-1.88630605687093	-1.92562917346606	-6.26362672425974	-2.15123845816236	-1.62443307072733
SAMD12	0.514760189407983	0.348253348893968	6.48724999924521	6.00315837250748	6.09276158035691	6.08270897244357	6.10209734229576	6.20277314356203	6.12802512421793	6.23930102587077	6.24382060323413
KYAT1	0.5153704538894	-5.77594971241301	-6.26362672425974	-3.85705926992066	-3.91179158225031	-2.38427285243408	-3.40620071941535	-4.19186318320555	-3.46120450749807	-3.50839271476006	-2.7885783530579
TMEM200A	0.5153704538894	2.15914627542966	3.3287762389894	1.17170621199884	-0.869684876133322	-1.08289131182613	-1.16271375057435	-0.147760013877984	-1.62529629937281	0.290724925589162	3.57181520435028
PSMB8-AS1	0.5153704538894	-0.882543369506821	1.5569740518092	2.3489350230735	2.77640446718503	2.09925557801197	2.36432852094799	2.5959464739321	2.51853241973768	2.58839807869602	2.05519238767439
AC072039.2	0.516478647619638	1.27727262125545	-1.56869479545478	-2.84682013855908	-2.77025744072039	-2.96824279464864	-2.20894936385514	-3.00903165723833	-3.09881744518805	-2.32073191044588	-3.36835883010904
CLU	0.516510756493622	-0.545825978312057	7.93476350862085	8.31200960680877	8.19894101384979	8.88465900250304	8.51069023707605	8.51718113060844	8.02301063384271	8.54352891425642	8.67551381250316
NBPF1	0.516538765088995	0.487817079073376	6.51150073897002	6.28667412974103	6.43921353222356	5.80587517417952	5.70300092533171	5.93258431553579	5.73589187033102	6.04171350578441	6.07421147258549
AL139241.1	0.516538765088995	-1.56747140021278	-0.59681737796248	1.05990715194575	0.715876412608775	0.637831193106432	-0.37348874947264	1.423267076855	0.849599378986994	1.84050348075361	0.462619824705393
AP001372.4	0.516538765088995	1.19560726523856	-1.15424605889287	-2.25846067938515	-2.42161556759707	-1.96973188860208	-1.68429918226965	-3.18024212766267	-2.46161632857004	-2.99647567812129	-2.05577182128889
TMEM92	0.516538765088995	-0.941875692067103	0.783047021398116	1.53441618321107	1.48773142853114	1.91640351655801	1.63986497015362	1.4455271710137	1.94495535213799	2.07216913227628	1.57654476379569
TTLL6	0.517003786956143	-0.866958658668274	2.25165672147473	2.76602276726525	3.59060402126928	3.23827115212281	2.65868678581428	3.14175418264935	3.0206448716157	3.0352238764913	3.27261928573279
SHISA8	0.517003786956143	-1.00297280400751	1.93636345695899	3.21630558477589	2.72487155714931	3.02882408445818	2.62104589002548	3.45138916812721	2.98092469979304	2.97697441819176	2.12417828880479
SYT13	0.517218087785171	1.21263324141546	-0.543421772725128	-2.84682013855908	-1.70437816702658	-1.0444383671539	-1.62279503987689	-2.71765730924863	-2.09913778094562	-1.36841587074043	-1.3800446685654
SMIM10L2B	0.518549083262368	0.957445114063195	0.718937651206114	0.363879054852627	-0.941880732801769	-0.184193933303144	-0.252101627460386	-0.415528510047588	0.0705380212792987	-0.568579735647834	-0.273618993145029
AC009262.1	0.518549083262368	-3.04029751805043	-4.719905143704	-2.70838937807694	-2.42161556759707	-1.20481074558949	-3.04180911823721	-1.31390393986543	-2.18158109588868	-1.99958069701185	-3.77823285245684
TMEM40	0.518549083262368	-0.530087480535717	4.17295442080369	4.68449949939988	4.84175053892613	4.50452766707591	4.62906294104941	4.77081850925369	4.60406399783155	4.82451891601208	4.73048858203432
GRM5	0.518549083262368	0.679437350906599	3.23638785952755	2.40339311758844	2.39195304273427	2.62279051731044	2.74287481719793	2.21902912272655	2.77228690721164	2.39320389206511	2.80112987689309
AC116667.1	0.518660732547578	1.28962221136266	-0.709929995065042	-1.99429572917876	-2.14104288218064	-1.59156412079441	-1.03703853695303	-2.59142665103368	-3.09881744518805	-2.61939631015686	-1.67870267154033
AC011446.3	0.518703482979829	0.911533815360563	0.0498676326246792	-0.63722342852148	-1.22748956900633	-0.93487128117274	-0.591832564374009	-1.17158735733804	-0.714671620177387	-1.07505441261739	-0.600321432932697
PBX2	0.518703482979829	0.330556049519028	6.52230154495069	6.17119539845966	6.17186365033278	6.1304960082554	6.20532900503903	6.14131265672004	6.23270370900221	6.1669929168269	6.30627419119612
JPX	0.518703482979829	0.628545624188192	5.41681026596736	4.34019792971191	4.64708569885684	5.33985397280196	4.73490769986731	4.62076781343141	5.20178597612323	4.52638137382885	4.59624062505854
MPV17L	0.518703482979829	0.777419941626394	5.27631659130394	4.94334831756312	4.29719815702986	3.6331760342023	4.69621447131362	3.98095232287419	4.17460049398489	4.57627888413461	5.10643204763777
SAT1	0.518703482979829	-0.517089487961496	8.57898009557219	9.34707307307358	8.89466747904618	8.91210887931912	8.88589160263931	8.99052420668053	9.11711941340332	9.53811474307912	8.93246496341055
IL12RB2	0.518703482979829	0.836626159383414	2.01855303334414	1.57565263735502	1.15714506347458	0.866929293499101	0.588524610111536	1.46017868248408	0.859941026815885	1.19928000341971	1.48076357314398
TRIM17	0.518703482979829	-1.0623206003071	0.134216251704119	1.4333507476866	1.50140801927532	1.01081890498402	0.8710158053278	1.50326105368856	1.15691509970219	1.183516407508	0.617019021787739
RPS3AP6	0.518703482979829	0.786152508101785	2.83907906701663	2.11255385932571	1.81791588821068	1.78910848777201	2.47747882908908	2.05014630561091	1.88038423980796	1.52739821167059	2.4989478271924
BAZ2B	0.518703482979829	0.330346429592108	7.24960567135583	6.91471176398489	6.87923821304858	7.00046769101462	6.86255498429368	6.86727698269601	7.07948380632558	6.82020391310292	6.9128242409653
NPM1P6	0.518719927955914	1.05909529017012	-0.56987256126036	-2.35848114328838	-1.6429108647309	-1.29221879021468	-1.34936580011785	-1.587583937787	-2.18158109588868	-1.23532643276891	-1.57213112637794
TDRD9	0.521141846641982	1.29559837000401	0.244586948807638	-1.84172769559867	-2.05846025147852	-1.96973188860208	-0.229003389211998	-1.71346373479875	-0.487918607490159	-1.19355854579908	-0.273618993145029
AC148477.2	0.522025018280811	-1.65727015672747	-2.86072990802709	-1.11726048225974	-1.76858133447668	-1.20481074558949	-1.9604571798201	-2.00390120456045	-1.31500082752184	-0.896907608542974	-0.653674727261903
TGFB2	0.522025018280811	-1.28574422423666	3.72940348986884	4.57691534227792	5.27449038568247	4.99052851614992	4.24682364692007	5.74302869640646	4.49050832032196	5.77408379329178	3.85454754481067
SLC4A11	0.522025018280811	-0.706134013456585	6.54885896916326	7.08473106108005	7.0266184737347	7.08311326577518	7.13488504048723	7.73261838636751	6.58451190309763	7.75877930144582	7.27057280708302
COLEC11	0.522615029317081	-3.7939500529341	-5.29444636558677	-1.84172769559867	-1.6429108647309	-3.70322531806402	-3.21253075249316	-3.86527542704121	-2.46161632857004	-1.07505441261739	-2.7885783530579
AC013486.1	0.523290149719154	-1.11805867429131	-0.966834516757917	0.45509441453091	0.248980982196185	0.166619918007807	-0.37348874947264	0.222509526405642	0.206415048814202	0.0511693485078737	-0.0425625807644498
MBOAT1	0.523648957949509	-0.412288165808338	5.82699376729117	6.0097554573037	6.24659936690711	6.35138633705207	6.3194000193698	6.24278019363918	6.27268232012475	6.37409353026593	6.05459350763136
SLC25A37	0.525537261639326	0.454886908160952	5.62061814539602	5.24971120601025	5.14269929814878	5.02653317470265	5.1658337330772	4.99111725506963	5.179251442113	4.99676826992493	5.50291176631009
PDE7B	0.526508818104498	0.694135054337531	3.28332147740401	2.88835112301587	2.8821189782282	2.4882768869555	2.66794553738705	2.21471530873162	2.45172966751662	2.29758942845083	2.67966855531694
AC018690.1	0.527436888253801	1.34918653945995	-1.46576369579458	-2.58208625369266	-2.77025744072039	-3.11991518694895	-2.12127612929723	-3.5991429204739	-2.94687841320458	-2.07341768969629	-3.55878872608346
AL138824.1	0.527436888253801	1.35539461080128	-1.73832550561672	-2.84682013855908	-3.23094741818189	-3.11991518694895	-3.62996079294475	-2.85600101264318	-2.56849984976866	-3.99028561690308	-2.46872829062949
ASXL3	0.527436888253801	1.36495551239599	0.150509937681993	-2.58208625369266	-0.0569251336237242	-0.970477012345102	-1.30039049123135	-2.00390120456045	-1.05977394114391	-2.51282232908268	-0.857673538029497
TLN2	0.527436888253801	0.585104306134072	4.34917507473459	4.03731966548075	3.86109021607179	3.77699807522402	3.6878646547278	3.47502742923466	3.57611313116899	3.63399482069318	3.97368657573747
GFOD1	0.527733325001638	-0.606158368339552	5.17840557652915	5.50004519515737	5.71286371712986	5.92693160690542	5.56072152281335	6.12646274579411	5.57336156181103	6.19182886009925	5.47909732221612
ZNF812P	0.529199279372146	-1.5074430946598	3.82259389295639	4.90746067611058	6.55111677789961	5.2367779993389	4.85394086443225	5.71657684564536	4.47040079355949	5.3844819130613	3.87823595900787
SCAT1	0.529683580443401	-2.30997875643645	-3.73040224850154	-2.58208625369266	-1.05743665810106	-2.29128756588394	-2.40210552474842	-2.1744665157169	-0.911690509463661	-1.73706444465843	-0.921680107551038
ATP13A5	0.529969971056304	-1.09955164404661	3.75493753206983	4.897331387164	5.50242121194613	3.6197696618503	4.51910326807186	4.68610484962667	4.50293468249361	5.48717287732329	4.79226630351542
SLC45A4	0.530063001496609	-0.389836078951247	6.55250381451683	7.06947527249029	7.05007274004034	6.89621386768636	7.10295655845897	6.87891039133713	6.92522040111881	6.84092141417016	6.73596680516204
AADACP1	0.530302505664511	-0.782441004473943	3.6456681846862	4.35901901878835	4.7616176081231	4.29183130388252	3.96449859988944	4.79268969303444	4.09912763527202	4.78719538009062	4.07453472639383
GFER	0.531164743785125	-0.536102714011073	4.43814004254871	5.10640651504361	5.05499693386765	4.76890947302013	4.94751665987662	4.82700823242143	5.24138295531221	4.9843118530663	4.79475791183192
LRRC10B	0.531164743785125	-0.367731626548673	8.0043509812954	8.45422561402753	8.47127902188687	8.37750677681566	8.37411355205169	8.23202786465628	8.46738888186986	8.37229504471236	8.20247336362785
TTC21A	0.531164743785125	-0.546641704618097	6.25715435362442	6.64976553155442	6.75147318563789	7.33301706295452	6.533340426179	6.66949260327632	6.53212390529897	6.97473680793606	6.8021666269906
SYNPO2	0.531164743785125	-0.900222537637157	3.45056684724111	3.60285324875795	4.74374874856179	4.64717816072294	4.86068571884585	4.1235344455047	4.31182115762146	4.05696914525417	4.01487557080845
AC009108.3	0.532238752899355	1.57163192979148	-1.15424605889287	-3.85705926992066	-1.13995900956883	-3.48154082340602	-3.04180911823721	-3.18024212766267	-3.09881744518805	-2.32073191044588	-3.20015910256763
SUN2	0.532500887872102	0.418600716194243	6.88016656081956	6.51272312185832	6.73709459768516	6.39510421251256	6.30488304144275	6.44275733126812	6.21946216064172	6.23500589778019	6.74178929232445
NEAT1	0.532500887872102	-1.12192689062374	5.55097873039519	5.62602486893753	6.41141237755045	6.73734766869332	6.71198785597513	7.14883100550804	5.70216180090765	7.51969718915127	6.5336137009211
AC026748.3	0.532500887872102	0.735446847437326	4.08455934640431	3.2400123320976	3.24528457623838	3.67842264684928	3.69995062968721	3.58606724765111	2.51853241973768	3.12873899849322	3.37107166644706
LRRC73	0.532500887872102	-0.441336661255166	4.968707306421	5.48749577076094	5.5159598997904	5.50897015540413	5.34053383169416	5.33110023439438	5.45385281759747	5.36757789614194	5.25088943592433
PRKX	0.532500887872102	0.393758896097524	7.29222232047368	6.68198617862923	6.82452583363828	7.21885160675783	6.929043127523	6.83952844448003	7.07032821443517	6.82402181323699	6.71917704120906
SLC30A1	0.53274866013498	0.353072331458881	6.6493797338132	6.3390036079983	6.13010615882721	6.35138633705207	6.47101232197107	6.31483391516626	6.16706914358337	6.35574850693583	6.21038381968364
CDH8	0.533310317792689	-3.61964353901608	-3.991331114296	-1.35484918023027	0.431508187542722	0.261755520529749	-4.63957083364424	-1.17158735733804	-0.541353909307518	-0.153830467483016	-2.7885783530579
LANCL3	0.533310317792689	0.649843132439649	3.02950951893898	2.18095601691867	2.23298824856711	2.4915518652744	2.29032003151119	2.24886996566868	2.42062874807945	2.50523914699231	2.61346397015457
AC010889.1	0.534144570545993	-7.34024917127644	-6.26362672425974	-1.30409802998974	-1.09810787804729	-6.26362672425974	-1.45260532247656	-1.92562917346606	-6.26362672425974	-1.46449278370097	-1.67870267154033
MAGED2	0.534717882882275	0.398438877151733	8.0764100777862	7.7871304760551	7.43599295464977	7.55214542989911	7.99275817131969	7.42770138102006	7.64658990176008	7.72803611103647	7.7634892838867
CHD9	0.535272718132086	0.331234511283617	7.95338479887764	7.42390532960436	7.59293964993426	7.70288327765795	7.61469842407457	7.6412487178548	7.73237719065798	7.54073031145748	7.70375757618991
AL096870.2	0.535361902154034	-5.67635954137357	-6.26362672425974	-3.36577261527236	-3.91179158225031	-3.11991518694895	-3.21253075249316	-4.61470038571344	-2.68394010489708	-3.72931161519238	-3.36835883010904
GPC3	0.535558440903435	1.20397795768791	8.0764100777862	7.25053513724152	6.7836602670154	5.65376321365282	6.36019187538366	5.51205712099013	7.0202040518397	5.8624355671572	8.27062387988213
BCL6	0.535688893674736	0.332007360429355	7.88914247158324	7.71119857355264	7.61522304833119	7.43477203695759	7.43022343827893	7.47197571201129	7.56459436808507	7.54863548673096	7.65453674870434
PODNL1	0.535688893674736	-1.20983453612673	1.29643622690633	2.72690090677114	2.58415085792614	2.25382359583143	1.76017906440644	3.15081442755698	2.05256293037582	3.0175501529934	1.78138304880254
PLK2	0.535957535678501	-0.74415170630031	4.59890646755814	5.19562942336951	5.47928257441449	5.48040925025505	4.89065331497176	5.7023967289987	5.04066376210375	5.81526436010325	4.79724522443096
KIF1A	0.535957535678501	2.35065667469648	-0.39415794083257	-2.99995733125021	-3.64752440360834	-5.27831314785588	-2.50933533126516	-6.26362672425974	-0.876928440553267	-6.26362672425974	-1.79377905718373
HSDL2	0.535957535678501	-0.36489470157372	6.24582431144568	6.69841410956642	6.54926623926004	6.53835866126494	6.56031544605864	6.67283789955718	6.49962895816416	6.74012952821026	6.60828458921126
FOXJ1	0.535957535678501	-0.3766056268925	9.41212823704109	9.91090899225004	9.79877858473746	9.82268597071013	9.91092569685146	9.72898823672761	9.86389960833197	9.70886794993131	9.52577000751389
DDC	0.535957535678501	1.28858033213443	-1.36968983475962	-2.46595592318921	-2.64444707233318	-3.70322531806402	-3.40620071941535	-2.47535758034659	-1.80968941425819	-2.51282232908268	-2.56766993513325
SPAG8	0.535957535678501	-0.44535834610382	5.29063033153775	5.58032578086213	5.63435034281493	5.98006821969576	5.5967195877382	5.63256451466411	5.82667436738026	5.78750722316333	5.79939112906258
CLSTN1	0.535957535678501	0.350013408987514	10.0055912860983	9.76483745398627	9.73669215453058	9.58805945439861	9.57562318679838	9.47090760787986	9.59296368231895	9.57799115409495	9.89205583023151
TRIB2	0.536071261046704	-0.601501230616544	4.65637328939416	5.11459061531105	5.42065836843011	5.27813780465291	5.13500763011716	5.42043921896902	5.11324299757111	5.634310297777	4.78288425896062
FGF14	0.536071261046704	0.909250715599605	3.4323579517505	2.80988329910818	2.52176845007732	2.95007258783408	2.85521217459806	1.423267076855	2.50541703912163	1.65861929667239	2.76346516250118
ARFGEF3	0.536071261046704	0.400153628175396	8.66043854964889	8.2309781430354	8.10100153621229	8.4771013788009	8.25865578234813	7.92618322971275	8.53075857082371	8.28201853289424	8.18471278013433
WDR93	0.536071261046704	-0.606536207726283	4.41809119871661	5.29465324251177	5.22640410465719	4.95300843854167	5.24993004535375	4.98796097458587	5.00266566747499	4.59873905821989	4.73568494438916
CXCL5	0.536099849277499	-2.97422722314369	-1.51631146981101	1.14455812864955	-0.204537400575594	0.501533946549026	0.253405883440264	-0.498090855086132	3.1900566224571	2.21470577056109	0.246662615661411
CLN3	0.536147452043859	-2.02816562730447	-3.73040224850154	-1.91599585268822	-2.14104288218064	-1.4847307993032	-3.04180911823721	-1.85138606788073	-1.68418037672104	-1.32267489904042	-2.20708090450081
SPRY2	0.536147452043859	0.563308444473006	4.83962407156265	4.46157419822664	4.54265143438961	4.07646927585917	4.14772633459818	4.24484664943731	4.18183204251263	3.86895805524261	4.54831789773148
PLA1A	0.536147452043859	0.815607544589514	2.37811747728123	1.82401181541602	1.5149561740455	1.19083178881774	1.31001099573079	1.89703246238842	1.60100617950599	0.914196765016767	1.9518177552317
MUC20	0.537295171998581	-0.551927109805585	6.23081730331488	6.21779643685398	6.51975023369858	7.01419546235935	6.57166481108381	6.98022911819152	6.87829937407014	6.89319230507516	6.99366796161918
PSAPL1	0.538628152906531	-2.65908800514183	-2.5140426438231	-0.606149601547992	-0.80093034207525	0.906724626507525	-1.88630605687093	1.04983795826787	-1.4618222831977	1.05079418475117	-1.05889900542391
ANKRD20A11P	0.538946017547138	-1.32091770566054	-0.865060686299197	-0.379064765560505	0.473746938740857	0.393639474896843	0.333167969972691	0.784741395939571	-0.0598518802963995	1.14333698500532	0.27549239857136
ADGRB3	0.539745441663315	2.32673356750711	-2.73567958203245	-3.36577261527236	-6.26362672425974	-6.26362672425974	-6.26362672425974	-5.21538994788243	-4.68249931367844	-6.26362672425974	-3.36835883010904
AC004264.2	0.539745441663315	1.77961824081778	-2.32196443796306	-5.2101481322234	-4.23557081372004	-4.69827953409389	-3.62996079294475	-4.61470038571344	-3.68345968126314	-3.99028561690308	-2.7885783530579
AC105916.1	0.540692197253702	-1.46996346858431	-1.07633653139386	-0.137772940516299	-0.368992594759504	0.261755520529749	0.724892470302273	0.430251607554717	0.472137702317529	1.2226070765089	-0.42774206729771
SLC15A1	0.540910999811077	1.08459373116754	3.78916227620606	3.68208617730768	1.61899120589354	1.77842262725137	2.33362849250735	2.89989327660906	2.20230827279982	2.39320389206511	3.39261504387591
AC087623.2	0.542654312182946	-1.12856549068608	-1.07633653139386	0.498626781770428	-0.160799111814959	-0.0639342728952685	-0.299438055505569	-0.0407437716018483	-0.0794796193572653	0.260990820664049	-0.00741044587517466
DUS3L	0.542798838026818	-0.72321081093258	2.77220948627915	3.69617771085743	3.35292902699756	3.50454442411961	3.28037283987032	3.60267043152129	3.62846831278883	3.1852399554295	3.62178554356485
EPSTI1	0.543967050167357	-0.865532997462053	1.40906975233524	2.1264962036086	1.94345839074733	2.53980480907242	2.35289243025028	2.37019792631108	1.89050831505754	2.36901692839303	2.44603744502935
FAM81A	0.543967050167357	-0.562539043685827	4.2515317095746	4.54785412733801	4.93980827230859	5.09810407837874	4.74076946125056	4.70391195507693	5.00208217193294	4.6782248686982	4.7121524903788
AQP4	0.544939747840994	0.598600748563073	4.36322418183945	3.72548204661977	3.45836510100241	3.96072129796789	3.62269683422754	3.4254918324397	3.91053087310112	3.83025225050559	4.05596015292295
AC108519.1	0.545247594197925	1.16981341582274	4.04261583661922	3.31498199016199	1.85567441212768	3.20474247630283	3.81693607437997	2.78820327125732	1.74186642241373	1.36916739152965	3.15923895712542
C6orf141	0.546433701118971	-1.64190592166755	-2.32196443796306	-1.11726048225974	-1.32067572451936	-0.93487128117274	-1.20716199798222	-0.813404110688297	-1.26920295165117	-0.215193413518626	0.171962213611278
AC026356.1	0.546433701118971	0.901149306015681	0.402582267515411	-1.30409802998974	-0.419641344353198	-0.459737397481096	-0.621604200382994	-0.125712274577358	-0.411302749921363	-0.465565748963734	-0.35966385764284
TLE6	0.546433701118971	1.30698082143579	-0.966834516757917	-2.46595592318921	-1.98034995859986	-3.11991518694895	-1.56380604748285	-3.37454163623015	-1.87679112766711	-2.85953620642484	-1.67870267154033
RUVBL2	0.546433701118971	-0.348283755057309	8.115257549104	8.48707322014467	8.53739096416465	8.54669388894125	8.50945681874059	8.40137516434867	8.49476293306166	8.36106144194201	8.35603502317016
AP001469.3	0.548261581433026	1.28332376269605	-1.93059229724413	-3.17130121159093	-2.64444707233318	-3.11991518694895	-3.21253075249316	-3.37454163623015	-3.09881744518805	-3.31685376599695	-3.20015910256763
MGLL	0.548261581433026	0.517065697866659	8.0342254660421	7.82574193391538	7.25103680675647	7.30362391365714	7.3634058867221	7.24490557752516	7.59102525765048	7.24524022386242	8.06306317530052
PRKCQ	0.548261581433026	0.874845401196724	0.628770954333455	0.0688859668901322	-0.344319778909875	-0.270323982762916	-0.0163345463301188	-0.061521367440332	-0.269293067655219	-0.965549754592351	-0.252886382971792
RAPGEF3	0.548531575287941	-1.0417807334603	1.56914649878945	2.81849763327295	1.86098871144953	2.42459665580334	2.11637283508139	2.77946733871602	2.42411770042532	3.1673191156382	2.84025043972915
TTLL9	0.548531575287941	-0.514796118359486	4.287891308854	4.63821258542157	4.66314576696954	4.97189044669072	4.88338518278704	4.95923934228634	4.700725576677	4.80533422605759	4.75628522719126
THUMPD1	0.550407150661297	0.348809549370122	6.41237393903033	6.03029491445637	6.00667398807656	6.01063603168554	6.07102689041462	6.08865514731504	6.01775315085221	5.97803074784176	6.28228223199647
AC104435.2	0.550842094394066	-1.24760501636297	-1.19483756859862	-0.839188199057712	-0.182502510439017	0.407575881864795	-0.161847977860585	-0.0407437716018483	-0.00252174190602575	0.36248476126794	0.317684822198265
GPR179	0.551015081095651	1.09886502321643	-0.898193928261909	-1.70376211259134	-1.70437816702658	-1.96973188860208	-2.20894936385514	-2.3679352668091	-1.74557047395201	-2.73447553623638	-1.62443307072733
KLRG2	0.551015081095651	-1.32736657041618	-0.302591659767897	0.874068157894257	1.43169045071322	0.805099173564473	0.508324860887456	1.70125817696336	0.330589115226612	0.36248476126794	1.4045092222811
TFRC	0.551015081095651	-0.42521465686002	5.87925701990854	6.03029491445637	6.37797686059028	6.40902654534144	6.33740365021629	6.22009347641381	6.32680749837436	6.54305267618182	6.12558805170562
AP000802.1	0.551015081095651	1.84282420113264	-2.41480927433061	-6.26362672425974	-4.65369882868786	-3.96526920978015	-3.62996079294475	-3.37454163623015	-3.26866237380337	-5.29380130572519	-4.03714974145397
SLC25A23	0.551015081095651	0.363468916437809	6.27653834945074	6.05814331424827	5.93793162673935	5.80192350341646	5.95951765046556	5.87804732607521	5.71894787957376	5.86026821581254	6.05641162059761
NET1	0.551015081095651	0.331312244696751	8.63252529957534	8.29320486892367	8.23775856625189	8.17992220987529	8.38497397290697	8.27234569947604	8.31405244974845	8.20706817394901	8.49466881810374
WIPI1	0.551015081095651	0.487301816112862	5.01616040530489	4.48701393017914	4.51342029129739	4.46091902301183	4.227123746634	4.59693379162413	4.42236381716062	4.70952034767024	4.74795180671494
GPX1	0.551015081095651	-0.430509466304679	7.51847708463887	8.1529492282212	7.78226267054717	7.852464805273	7.79329823682445	8.0732644754729	7.84028458124143	8.22402341125359	7.7918291349478
AL158064.1	0.551015081095651	1.12050066519285	-1.03890474392071	-2.70838937807694	-2.64444707233318	-2.2039342492443	-1.9604571798201	-2.1744665157169	-1.56872164340667	-1.86235977936274	-2.20708090450081
RPL23AP7	0.551015081095651	-0.920069771049168	1.39546215391944	2.7053874601436	2.14858976114435	1.93095081412253	2.05182441953276	2.28223470296383	2.7418552443175	2.31216064050942	2.10824057476489
PITPNM1	0.551015081095651	-0.36920560225654	8.07407632535695	8.44747282455026	8.53920499227151	8.57156854019303	8.34344268279652	8.48927078964801	8.44909638731403	8.45970981750388	8.21607300965633
AC011751.1	0.551015081095651	-7.72295883822096	-6.26362672425974	-2.07709031046607	-0.672533348297663	-6.26362672425974	-1.9604571798201	-0.711371509883013	-6.26362672425974	-0.542128484607891	-1.33576907219841
RPL12P38	0.551015081095651	-2.18076730538416	-4.31010664967753	-2.70838937807694	-2.14104288218064	-2.1215694512426	-2.62517967178101	-1.92562917346606	-2.80942730549365	-2.85953620642484	-2.37613886237125
ITGB2	0.551015081095651	-1.3346619225475	0.94126117907863	1.74186158502787	2.69244838927769	2.17045825352691	2.17383007287052	1.86435842225435	2.59481533291922	3.02198892326052	0.983121514064816
AC138932.3	0.551015081095651	-2.15372779160045	-3.991331114296	-2.46595592318921	-2.42161556759707	-1.59156412079441	-2.12127612929723	-1.92562917346606	-3.09881744518805	-2.07341768969629	-1.42572219924122
P4HTM	0.551015081095651	-0.340229492358619	6.82556049010387	7.26688771939176	7.1241825558668	7.1478509666597	7.20599649226068	7.07311081029513	7.20571740388069	7.22709294200607	7.06197029558757
ALDH3A2	0.551015081095651	0.392628348276156	8.79032572743702	8.46157725545814	8.48661665915516	8.19738822006867	8.47767041557487	8.39596767431745	8.28130372289076	8.09836688735511	8.69627714866659
KCNB1	0.551015081095651	-1.01039382619581	0.874166667402635	1.3722524626289	2.11339759483817	2.09064297925517	1.78875269492139	2.34278703250305	1.61328430039457	1.99298739507046	1.43677306708984
HLF	0.551145680713211	1.01538693806535	5.41849317834355	4.8413692705526	4.86706192563169	3.57878645486434	3.57591799376126	4.69154770805708	4.12936477520971	2.99062685553334	5.18165846247865
GREM1	0.551536762136587	-4.14726233457478	-5.29444636558677	-3.17130121159093	-3.91179158225031	-2.29128756588394	-1.9604571798201	-2.85600101264318	-2.46161632857004	-2.51282232908268	-0.0785926546552279
ST3GAL4	0.552204229024871	-0.867600004293282	2.66853949745616	3.30070644220806	3.47924951074283	3.40905787689715	3.0822441895349	3.26786505133921	3.45001247382551	3.91622231213688	4.08373309636695
WASHC4	0.552204229024871	0.349145477811851	6.18804636907169	5.67901899225404	5.82043547832411	5.85723791417202	5.97576311986531	5.91074962613792	5.8579676409887	5.76351949320316	5.82764953424854
NUP93	0.552204229024871	0.352864998657165	6.38810150059863	6.1812491997917	5.95076130114326	6.02652733982853	5.96140149073143	5.9914525735732	6.09612017194271	5.87598486561374	6.16992903606256
ZC3H12B	0.552204229024871	0.962201942569584	0.685782002174605	-0.160165134016951	-0.612380371691192	-0.0639342728952685	-0.118753799928954	-0.585666412605422	0.458591679009659	-0.930820478541546	-0.600321432932697
TECRL	0.552204229024871	-3.10743757592781	-2.73567958203245	-2.35848114328838	0.248980982196185	0.527292287363886	-1.40006227837209	2.02079600878759	-0.876928440553267	0.496109689729565	-1.17111992653707
BCO1	0.552204229024871	-1.22252248306502	0.332903022103367	1.3722524626289	1.19129844269475	1.56495894259608	1.15182701150039	0.700865460868367	1.97856329759828	2.26050422711252	1.57074117365091
LINC02137	0.552204229024871	1.72725517602945	-0.769995738869814	-2.84682013855908	-4.65369882868786	-3.11991518694895	-1.16271375057435	-3.5991429204739	-2.18158109588868	-3.99028561690308	-1.42572219924122
CFAP58	0.553515428042576	-0.475087243337826	4.69507179064086	5.06054476336566	5.26650305578238	5.20071517578724	5.19601492959371	4.97972218210839	5.31417162060472	5.0296526711708	5.2742892335819
TLCD5	0.553565447665293	0.778174099887701	2.37811747728123	1.68018004862492	1.56791125328637	1.64360906502297	1.8333250584585	1.02048132346717	1.82866994448437	1.09359629712151	1.89256809454787
NPIPB13	0.554142568598178	-1.42503917147023	-2.07466372659829	-1.40745095435008	-0.368992594759504	-1.12239729525607	-1.03703853695303	-0.287628640978546	-0.514388876918164	-0.257601744110582	-1.02335145322178
AC099791.1	0.555273307284199	-1.97565639479322	-3.50951566794647	-1.77109631821147	-2.05846025147852	-2.8310099009577	-1.25302331000863	-1.52853675289423	-1.02130389528496	-1.56742738669392	-2.12944361942673
MST1R	0.556174282592622	-0.803708174941199	3.52431703401326	4.29152656798128	4.85512765939953	4.51341566028876	3.69844540826245	4.37232103093126	4.2244762599222	4.48518232870425	3.85454754481067
GNGT1	0.556174282592622	-3.04146253005473	-3.31800100294928	-0.951868666994844	-0.204537400575594	-2.1215694512426	-0.0163345463301188	1.12532161364644	-0.654555636410326	-1.27833969899321	-3.04953771528942
TAS1R3	0.556229674458637	0.818637299208071	1.65730645027557	1.04040172092751	0.327858408919768	0.552598786027993	0.902733860894854	0.725331706870329	0.910565679244765	0.675866140327115	1.35809221647011
Y	0.556229674458637	-5.86742358527959	-6.26362672425974	-4.60779107054626	-2.77025744072039	-2.96824279464864	-3.89491209260902	-2.3679352668091	-4.26794191828023	-2.73447553623638	-3.77823285245684
LINC01843	0.556760737340671	-1.13463198932302	0.198315143423651	1.11688936951733	1.84498672333952	1.85670152803701	0.688961095173009	1.24013656000511	1.07938035079495	1.37611870548521	0.983121514064816
CHD6	0.556760737340671	0.310329319667275	7.79842845380243	7.44283319470503	7.51449334541387	7.54428225191769	7.47112687545197	7.50425677248226	7.51637617633057	7.33102684073772	7.56751370594248
TENT5C	0.556789858304295	0.556297766364702	6.34516969767966	5.65677392477297	5.40936776013907	6.05751808324989	6.19282184161075	5.20574761374057	6.1064718723533	5.68697128391922	5.70849447503918
NCMAP	0.556789858304295	0.85608276185431	3.55829910944662	2.76602276726525	1.85034046469962	2.70690764073233	2.49492563322936	1.90240690896775	3.21444064376978	3.09753507386873	2.98909325413173
ZDHHC2	0.556789858304295	0.684910246095664	7.01377819814133	6.11023258016312	6.23947615672251	5.76112153700835	6.85649391092346	6.62365673278255	6.65524451247695	5.38103053244322	6.44795712080383
SLC2A1	0.556789858304295	-0.461552702800089	7.60987489562975	7.84009111926542	8.02069673375742	8.1208752602405	7.92832413040373	8.32632512119555	7.87463799857994	8.41188940921276	7.93571718057148
KLK13	0.556789858304295	-1.02346795265174	0.94126117907863	2.0159938185075	2.09547426658235	2.01528250587336	1.5290647252485	1.66377313828008	1.92046112275992	2.61214457135096	1.49308979287164
NCR3LG1	0.556789858304295	-1.08827741588633	3.12742267748918	3.58949378005394	4.52936207172403	4.28146247057078	3.5511134777174	4.91671625270332	4.36543148852931	3.30845315241869	4.42748345019822
PLK3	0.556789858304295	-0.642346969904214	2.98704428189006	3.56921971783814	3.73796522839864	3.73754503625626	3.54274962104687	3.62234527416522	3.55875964028726	3.71572837757841	3.52456212550434
SPRED2	0.556789858304295	0.438694152943047	5.1381189011583	4.49420078502792	4.86838188169828	4.73061806384873	4.66726758840789	4.63375099852352	4.72214148977287	4.70054894917828	4.75180398308341
RAP2B	0.556798763764895	-0.551704843157789	5.59033038259167	6.08754466005743	6.26425502490464	6.16577388899807	5.7404182696941	6.46721643357404	5.75263916722045	6.44336592575198	6.03101134392434
AC002558.3	0.556798763764895	-5.8046368241431	-6.26362672425974	-2.99995733125021	-3.42425207475643	-3.96526920978015	-2.88916903510892	-2.26796024239149	-4.68249931367844	-3.99028561690308	-3.36835883010904
LURAP1L	0.556798763764895	0.649413610053156	3.94323948909578	3.4977180562036	3.33011837724475	3.19070681994475	2.96945006442147	3.26786505133921	2.82338451563047	3.53498133984191	3.56890679904155
CH17-340M24.3	0.556798763764895	-0.633771804578339	3.12536328507106	3.86368913434759	3.84374791014669	3.82581728025065	3.80998304854039	3.64656740758339	3.76954128284946	3.70886194035766	3.57471775824497
SGCE	0.556798763764895	1.761223132291	2.31446572818945	1.23313298741391	-1.8357753007777	-0.93487128117274	1.16931863329997	-3.18024212766267	1.61938439680814	-0.440921887460375	1.3101320102351
FGR	0.556798763764895	1.58343996432491	-1.2796163454964	-2.46595592318921	-4.23557081372004	-3.11991518694895	-1.74854254387832	-4.19186318320555	-4.26794191828023	-2.15123845816236	-2.46872829062949
ANKRD45	0.556798763764895	-0.543845421142495	4.50619498407925	5.03305157163636	5.12569055189772	5.2367779993389	4.79811326019531	5.1543049724557	5.29238398236454	4.74754103299778	4.91415132850118
ENTPD5	0.556798763764895	0.464525691526168	7.19909795548901	7.05390445202381	6.78050873771036	6.34709899251336	6.96344574496973	6.33807372114049	6.82551988273397	6.52791742511571	6.86219861328313
AC009560.3	0.557109153705936	1.63618859262894	-1.41692717826446	-4.18413431109131	-3.91179158225031	-3.48154082340602	-3.04180911823721	-3.18024212766267	-1.56872164340667	-4.30912861248446	-2.37613886237125
RNH1	0.557109153705936	-0.351155959202702	6.8258775644004	7.28409400878549	7.27946959746273	7.04112555736494	7.05627155890136	7.25465628172268	7.20533726391073	7.15124502692903	7.12136507095507
SLC6A14	0.557109153705936	0.367061830828521	7.91187197814535	7.55404566151154	7.37287373695202	7.40577328937027	7.75625014043531	7.77122667417442	7.41864895015851	7.40245364458437	7.61234353832638
CDK20	0.557109153705936	-0.458948840971183	4.56663752151	4.97900537010143	5.08312305825787	5.09971451643489	4.89460237150473	4.96245901789393	5.06656760723294	5.08850132295998	5.01589732627929
LINC00607	0.557109153705936	1.16125936099743	-0.11562517799373	-1.63943092599133	-1.52731554522193	-1.6481017970325	-1.30039049123135	-2.26796024239149	-1.09929797550109	-1.36841587074043	-0.172812824867517
CH25H	0.557427831768493	0.890082655772868	1.70772723279433	1.03054921216242	0.528207834960699	1.44845574709837	1.22055595644131	0.289673465854074	0.444917260328763	0.763300359752639	0.398539051848442
SELP	0.557427831768493	-1.61680068053658	1.42924348298015	4.08569905089466	2.92080121062927	2.21075729059678	1.47382474298266	2.9265151489836	2.23445843832954	3.36020381096653	3.50491454423341
OTX2	0.557427831768493	1.21229136069093	5.2238671162249	4.56160294261879	3.68351602714584	2.09064297925517	3.27634274010051	3.35276152396245	3.86889372885564	3.71435770208385	5.34739486329575
AL121790.1	0.557427831768493	-1.54279239999854	-2.07466372659829	-1.46204344153269	-0.941880732801769	-0.0832942248285942	-0.206269144753426	-0.082602578774902	-0.386642381125577	-0.831383598044221	-1.33576907219841
TMEM270	0.557427831768493	-1.70179603191184	-0.739650289384931	1.81255860299416	1.13098874291878	-0.434655435675935	1.04217503127101	1.09747600305624	1.1400416756542	-0.568579735647834	0.902245374387501
NEDD9	0.557427831768493	0.523846525873047	5.99571993884317	5.23637963370334	5.53935112415725	5.51300451681324	5.85631850655392	5.07620661086079	5.53070941582419	5.05532268718821	5.75625742663206
ZNF711	0.557427831768493	0.601646604238731	3.73616691217872	3.14046593650949	3.16162355183329	3.2206177838154	3.37386446496116	3.11654106952685	3.14213626854397	2.74427378304674	3.11006841844036
DYNC1I1	0.557727805419419	1.44453326837865	-1.23660430232099	-2.58208625369266	-1.98034995859986	-1.76829237044041	-2.40210552474842	-4.19186318320555	-3.94630196242968	-3.31685376599695	-2.46872829062949
PXYLP1	0.557727805419419	0.540167279651334	4.4439355220709	4.04590402409808	3.86506285417993	3.58032529578356	4.05314258562522	3.84382167914674	3.96663578532719	3.77609857083142	4.0381951545338
SPRR2G	0.557727805419419	-3.03851235052826	-5.29444636558677	-4.18413431109131	-2.77025744072039	-3.11991518694895	-3.04180911823721	-2.59142665103368	-2.94687841320458	-3.14778967396023	-2.56766993513325
RNF182	0.557727805419419	0.871531870945457	1.81383834934768	1.07915238096811	0.0951291022952898	1.3069159708521	0.974138471098686	0.885877674635711	1.33055938436893	0.376418138605516	1.09247721116275
UNC93B4	0.558447407264101	-5.04972622895013	-5.29444636558677	-4.60779107054626	0.296822997968964	-0.142983444182771	-2.03862697858644	-0.312317567846602	-1.13993538276428	-3.31685376599695	-4.35292351179824
ASPA	0.558491599428593	-6.04238933974434	-6.26362672425974	-3.85705926992066	-2.3219042980972	-2.1215694512426	-4.63957083364424	-3.00903165723833	-4.26794191828023	-3.99028561690308	-2.56766993513325
RASA3	0.558491599428593	-0.529040711391844	4.99375824211183	5.15085517542535	5.66125291757143	5.89575364574419	5.51185420634688	5.42977425483497	5.57689228859079	5.52909574595472	5.30170185973245
RAMP2-AS1	0.558491599428593	1.40449692904139	-0.56987256126036	-2.84682013855908	-2.77025744072039	-1.76829237044041	-1.07772588123483	-3.00903165723833	-0.876928440553267	-2.07341768969629	-2.91316566350183
STAG1	0.558775675481303	0.331682924946065	6.50319805433154	6.14489407496016	6.2730024834263	6.13652305567873	6.23755639889928	6.09863936528147	6.15923974305004	6.02908960428813	6.27516228818566
CAV2	0.559726612996916	-0.50801062599902	5.57871243865856	5.81113973228487	6.07457840414277	6.18461287974106	5.83558420739795	6.45812130798548	5.83685388055171	6.30246718102704	6.05068981876196
CASKIN2	0.559739950528623	0.496649043614083	5.40029816266833	5.07739092814721	5.00486707668161	4.67336974238799	5.10578134874966	4.61750367855781	5.13256506623282	4.59725254294774	4.89917763378078
GGH	0.560455835094601	0.468138042433361	5.21032986420402	4.72629881120638	4.50495858592128	4.69128256534432	4.87074424141363	4.87495341529149	4.61249857499366	5.00239491801939	4.5854880335277
AC124067.4	0.561082788434971	0.863492389770977	0.931865182842826	0.363879054852627	0.281051284063287	0.540001024051737	-0.252101627460386	-0.103996410601871	-0.00252174190602575	-0.465565748963734	-0.0248794530968524
ZNF662	0.561733036338134	0.93201278621742	1.93165713202046	0.143916483560641	1.05882744494924	1.62583587242933	1.25373036564549	1.36217091160784	1.05258095492768	0.430843744527898	0.475101368520793
AC010641.2	0.561733036338134	-2.90958875460799	-4.719905143704	-2.58208625369266	-2.22864126478052	-1.96973188860208	-4.21972031226295	-1.78077734850972	-3.46120450749807	-1.67827440863647	-1.73509378675553
LINC02042	0.561733036338134	1.08082130744886	-0.417987297294917	-1.63943092599133	-1.05743665810106	-1.08289131182613	-2.20894936385514	-1.12710608038967	-2.46161632857004	-1.19355854579908	-1.67870267154033
CBWD3	0.561733036338134	0.76112392736745	2.59900472945889	1.49196630196116	1.62525088927431	2.0556690324224	1.4309608658158	1.81391652027224	1.59482771036656	2.29758942845083	2.14385598412941
MGMT	0.561930997354835	-0.572980041387397	4.97615409954717	5.54485940755494	5.71469945272377	5.12524000139218	5.87775686968692	5.2501592481431	5.71610443224806	5.69080959303925	5.29863284221817
C17orf107	0.562355310856349	0.649884482431133	3.37631033520693	2.96535847739498	2.66232679629898	2.50457793762312	2.85521217459806	2.78238519779818	2.34534136894722	2.59734888008912	2.98473522817198
AL136982.3	0.562355310856349	1.74203602644725	-2.5140426438231	-4.18413431109131	-4.65369882868786	-2.70570458270946	-4.21972031226295	-5.21538994788243	-3.94630196242968	-3.99028561690308	-5.32253963718611
ODF2L	0.56252445950424	-0.427343269688972	6.90333730173224	6.99970176179972	7.33327424520308	7.58978093158883	7.39696947218755	7.49015985957204	7.31417021103483	7.31867688818732	7.11651821409127
BCORP1	0.563275321181682	-7.2780862802389	-6.26362672425974	-1.99429572917876	-1.52731554522193	-6.26362672425974	-1.11959408649103	-2.26796024239149	-6.26362672425974	-1.41565468941656	-1.17111992653707
HMCN2	0.563275321181682	-1.14135961401269	0.931865182842826	1.72363243624338	1.77914251990116	2.7703002175735	1.31787480933179	1.67637667939253	1.96904064913089	2.49250124947017	2.24935019406002
LAMA2	0.563275321181682	0.641580276523869	3.35009608448143	2.91269277769121	2.77640446718503	2.58342979310503	2.73114458114396	2.28635155929727	2.96664056802703	2.66702373272083	2.64694599151086
DLX2-DT	0.563756293554148	-2.4109140582655	-4.31010664967753	-1.63943092599133	-1.6429108647309	-1.6481017970325	-2.62517967178101	-2.59142665103368	-2.09913778094562	-3.14778967396023	-3.04953771528942
BAIAP2	0.565817674777941	-0.567519444538685	6.77275856431055	7.30288920598202	7.46943046157658	6.91340907912554	7.24363769447551	7.51141878617293	7.0969395711659	7.86990884435299	7.08581897259478
RHOB	0.566029570720794	0.541351270316215	7.43197662424113	7.35069021949599	6.49667669542212	6.63685126873763	7.09067331827716	6.37864728453669	6.67770651613606	7.04116102937482	7.15617749609307
LINC00572	0.566636502016458	-5.67854557527123	-6.26362672425974	-3.85705926992066	-3.23094741818189	-3.96526920978015	-2.88916903510892	-3.5991429204739	-4.26794191828023	-2.51282232908268	-3.77823285245684
NCAM1-AS1	0.566636502016458	1.46421069548722	-1.03890474392071	-2.70838937807694	-3.91179158225031	-1.70694581459154	-3.40620071941535	-2.47535758034659	-1.51428207461833	-3.50839271476006	-2.12944361942673
PYCARD	0.566636502016458	-0.507257189529303	4.9892357616392	5.84701865108373	5.39707383067781	5.31742242675083	5.31571337492888	5.60604691076638	5.48800848615585	5.64657928156622	5.24998181993617
SLC16A7	0.566636502016458	-0.800034108740081	4.54830806798389	4.73921109663463	5.38236627527832	5.62609287152981	5.28645642966236	5.70046976253174	5.12829358152491	5.84029998607162	4.62872420308345
CCNG1	0.570353333050944	-0.453587219504212	5.53865136641794	5.85715776180751	6.17746534707832	5.9896542286187	5.77117311343933	6.15854012860199	5.78623954042898	6.23810921684186	5.87315770406549
RSPH9	0.570353333050944	-0.333729691154732	6.72833383427023	7.1406167078392	7.07315179603369	7.04028718902059	7.10124888336652	6.93767501094349	7.11188990700085	7.01968139049396	7.06209957412122
HP1BP3	0.570978822147287	0.314694264429792	7.65482951932612	7.27864150750405	7.41480692431899	7.26957127615974	7.40090811179845	7.33236891395932	7.34325543479548	7.1892357584511	7.4722783619249
S100P	0.571397831447579	-1.10639115629911	4.81364078638584	5.37227848239443	6.04365700850466	5.4667461681193	5.77367688606831	5.69467337207057	5.58626553312334	7.11638399474035	5.29907167320814
EFCAB12	0.571409325102169	-0.422617344961888	5.27306470721729	5.4625226905842	5.79913803539012	5.86420284911679	5.69509770781083	5.73815274064353	5.66909521892215	5.71876336583282	5.58005012292295
FBXW9	0.572035771390677	-0.346190263165186	6.29543640868554	6.75896420424044	6.5968243077157	6.66032210667895	6.72609208218007	6.53949407002791	6.63807159977364	6.60667901344379	6.59333440818088
PEA15	0.572441473888573	0.398202352641548	6.58189903897647	6.22321305316537	5.99735358802903	5.93115882700256	6.19335627599918	6.13476327155592	6.105385710845	6.23763221741893	6.55710248680612
TMEM105	0.573117540263603	0.974437345488916	0.429538195082946	-0.0940049866138634	-0.0975817305894874	-1.29221879021468	-0.425055496677554	-0.74458699576674	-0.315093850212609	-1.19355854579908	-0.574366905877366
WASF3	0.573154221934387	0.602121495191282	3.71851562709442	3.08917961200568	3.27942212814822	2.85664901671845	3.33564313921791	2.95006191753012	3.3080531884194	2.9234094714155	3.11006841844036
COCH	0.573154221934387	-0.968047793852729	1.10905746621702	1.88542904978311	1.81244022793152	2.34354894744893	2.49838981766405	1.86435842225435	2.26590773432307	2.20692932514568	1.41750147195931
AL591926.6	0.573154221934387	-5.65360676444388	-6.26362672425974	-3.85705926992066	-2.52873340878497	-3.70322531806402	-3.89491209260902	-3.5991429204739	-3.26866237380337	-2.99647567812129	-4.35292351179824
IFNAR2	0.573154221934387	-0.581684458825031	4.00614715657716	4.6398336552103	4.45575556863345	4.55470592403675	4.89394494563041	4.44961313379842	4.67533179816729	4.69569498849631	4.24182719066116
SLC31A1	0.573676116473895	0.37107912718615	8.09501119740276	7.75495611257506	7.63755461281067	7.50410769674759	7.64851361364899	7.67902233864317	7.56735796269739	7.9241997515377	8.0027829916283
MYCL-AS1	0.574407356249157	-0.934356911228645	1.10069613271769	2.17649540042989	2.09095842482972	1.89677609012932	1.47382474298266	2.56916318592369	1.99742207844284	1.99298739507046	1.81613805898418
FAM160A1	0.574407356249157	0.403865630253642	7.36460970686611	6.98861249762741	6.99373332138652	6.74816983813128	6.69830929656065	7.13391589910488	6.7030588949511	7.04239053584314	7.26945357870641
LINC01010	0.574407356249157	-3.20081194165056	-5.29444636558677	-2.99995733125021	-2.14104288218064	-3.11991518694895	-4.21972031226295	-2.59142665103368	-2.36210811393746	-2.51282232908268	-3.77823285245684
G0S2	0.574944865876908	0.984651267181187	2.07085493079647	1.33270888052332	0.580687430360063	1.25390334338298	0.964151647600485	0.384897373782127	1.15691509970219	0.199618479289531	1.99579410312062
BPIFB2	0.574944865876908	-6.17649017196442	-6.26362672425974	-3.85705926992066	-3.64752440360834	-2.1215694512426	-3.89491209260902	-2.08666465157058	-4.26794191828023	-1.99958069701185	-4.35292351179824
SNORC	0.575273678298208	-0.844769640814372	1.66299657162422	2.30873806897325	2.49125019340715	2.56178218925594	2.62422041421399	2.0549804904983	2.38526715173585	2.96088154959407	2.48667176947193
AC110774.1	0.575273678298208	-2.39282709765619	-4.719905143704	-2.46595592318921	-2.77025744072039	-2.96824279464864	-3.21253075249316	-2.1744665157169	-2.80942730549365	-2.85953620642484	-2.7885783530579
PRSS22	0.575273678298208	-0.548085161336241	4.38490563532841	5.1005321734869	4.92148587860254	4.60395415356336	4.84103811128182	5.03765110656213	4.91177155162509	5.22229477448937	4.72657899058896
BASP1-AS1	0.576816969506155	-1.26796334394726	-1.67953775450857	-0.545940497224923	-0.472133120910585	-0.93487128117274	-0.780440365618144	-0.363000267033549	-0.714671620177387	0.033691070895913	-0.0604651431004552
BLMH	0.576816969506155	0.438170719462619	5.93322896737706	5.66435986683775	5.58542702412636	5.30211650601391	5.59712353874905	5.29987769629195	5.49424582132928	5.16324121844074	5.7530578972452
SH3RF3	0.577008666291389	0.627160403942134	5.04803785663261	3.78675982218685	4.31376452506532	4.68271216227082	4.81557562154852	4.34889279439997	4.16002773493483	4.14912905359466	4.7997282560993
LGR6	0.577068835701835	0.750907319559742	3.44066322354076	3.17441700868741	2.14858976114435	2.84900923334252	2.55936350053855	2.3467349047513	2.28905282354003	2.71167176923143	3.0980138613095
SLC6A6	0.578429343719555	0.419997691754455	9.32559069471445	8.99623407216099	9.1645346258963	8.64114014620084	8.856962814614	8.54552816692635	8.85012554092313	8.85194393565699	9.20928667272495
AC008443.4	0.578429343719555	-0.993771708764635	-0.466860328976454	0.829305471540607	0.643711276418061	0.321863563930378	0.333167969972691	0.445058278963776	0.775054626110317	0.36248476126794	0.303757336800973
ZNF154	0.578991324079402	0.739025000765976	3.7878608439134	3.15867254857728	2.35099367118583	2.54611829737385	3.45633077130264	2.92122992952424	3.02983398456914	3.08486204512258	3.48035971238107
CCDC157	0.578991324079402	-0.398200683554466	5.23202461530541	5.59794578151933	5.57778193557934	5.53380324468628	5.73675656841169	5.5828034844776	5.61249704665357	5.74886610106814	5.63600729645307
AC093305.1	0.578991324079402	-2.44139847607934	-3.73040224850154	-1.70376211259134	-0.583218993717241	-0.800634826190459	-1.81578053829482	-0.88566897411924	-2.56849984976866	-2.41358244729075	-2.7885783530579
RALGAPA1	0.578991324079402	0.330433081835518	6.49325119846253	6.05510920934934	6.23206128078572	6.16038256954802	6.26705011058419	6.09453658132582	6.23444354181368	6.03897856045298	6.20172610764037
KDM6A	0.579836810647235	0.585192440746132	6.34339898831777	5.36396583460629	5.5644065686369	6.32340297744566	5.48896381657018	5.56935143544026	6.27702997005054	5.59797994349875	5.52521459941283
LRG1	0.580036332560655	-0.645184152291849	5.10034910157787	5.76323356572567	5.75414873508615	5.47048531436223	5.33133683033654	5.87668273220454	6.02667379573041	6.21769635911508	5.24406835709612
GAB1	0.581863207029689	0.435635942196213	5.17939846929295	4.64387837848893	4.73364466104989	4.84449422142058	4.75459642859115	4.72908337816837	4.64948302730353	4.58979690441963	4.96923371927504
ZNF215	0.581863207029689	-0.909909400414505	0.903304352054923	1.34070478213521	2.14423740161194	1.85670152803701	2.14759538522716	1.79091904363058	1.53799748238158	1.76307136470985	1.70925567997731
AC020891.2	0.582176172128856	-6.13038657238086	-6.26362672425974	-4.60779107054626	-1.70437816702658	-3.28942691853238	-3.40620071941535	-3.5991429204739	-4.26794191828023	-2.07341768969629	-3.55878872608346
MALAT1	0.582593893208237	-0.734283472618115	8.95515971302164	9.10552884369908	9.66831260685702	9.69927928663706	9.55596558452282	10.314108772959	9.07560629392047	10.0974942572171	9.54804801162537
ADA2	0.582593893208237	-1.04069122130608	5.79916600278489	6.45081215241699	6.77418495030258	6.33803114145464	7.45104359808226	6.06398768903549	6.14159913687429	6.84656304397982	7.72048099762875
DIPK2A	0.582593893208237	0.353699544608562	6.05372227541602	5.71175639972513	5.73835385604634	5.77227247805969	5.81593645544105	5.67871004280983	5.53151832721284	5.62120486939593	5.71212382623729
FAM89A	0.582593893208237	-1.66147607324206	-2.2347350793851	-1.70376211259134	-0.419641344353198	-0.564667477659818	-0.348380488132732	-0.061521367440332	-1.56872164340667	-0.0570250838509077	-1.29281191025284
FBLN7	0.582593893208237	-0.993000878540942	1.03200143725398	1.98571894460939	2.18718118533813	1.41435122698433	2.07521034683053	1.96538545277687	2.04804750575698	2.60624449095496	1.55906348121704
LINC01359	0.582593893208237	1.85726826175384	-2.41480927433061	-4.60779107054626	-4.23557081372004	-2.96824279464864	-3.62996079294475	-6.26362672425974	-5.26650208568337	-4.30912861248446	-3.55878872608346
CYP2D8P	0.583803094031984	-2.53081561112737	-4.719905143704	-2.99995733125021	-2.3219042980972	-2.48366669009744	-3.40620071941535	-2.47535758034659	-2.68394010489708	-1.86235977936274	-3.20015910256763
OTOGL	0.583803094031984	1.6008378422922	-0.0771736617107252	-2.58208625369266	-2.52873340878497	-0.385762971749905	-0.451546944096959	-2.26796024239149	-2.46161632857004	-1.86235977936274	-4.03714974145397
ZNF286B	0.58388288021085	0.837752042270296	1.56307311308051	0.162079874876616	0.445725620771409	0.527292287363886	1.28615905322469	0.474223383231566	0.649527716328147	1.07662752909341	0.874246763015319
BRAF	0.58388288021085	0.333106004165314	6.66647633795308	6.15711452524223	6.33016115217912	6.47068847212846	6.2378154821887	6.35605702971386	6.41141672374356	6.27367471318092	6.40457109270176
PLAGL2	0.584145287509102	0.322826653481059	6.48403912312035	6.25370535914049	6.13367822553586	6.09163871148925	6.04934486351544	6.13675971200536	6.21367779608747	6.20701515256954	6.19277998997886
AL365356.1	0.584145287509102	-1.45933681620706	-2.73567958203245	-1.25507170059898	-0.979380292876339	-1.00698377782507	-1.30039049123135	-1.41723259933107	-2.36210811393746	-1.56742738669392	-1.29281191025284
RABL6	0.584303372513296	-0.320463529874954	7.09849576453136	7.46506362169766	7.35603544275276	7.47772184926862	7.48100992100975	7.42011034387761	7.3973960330607	7.36254115958215	7.38536923256373
ARAP3	0.584303372513296	0.394627927672594	5.51839198733638	5.18844750546448	5.18515868277367	4.97949122552155	4.97512936639676	5.17332534970779	5.14212991618326	5.12455041962883	5.2024504283785
PELI2	0.584303372513296	0.423577215249663	5.25103871669552	4.74600051159613	4.92084990271931	4.78033537921985	4.96013344342637	4.70314228632217	4.96483788328773	4.70193280075748	4.81392334437966
KRT8	0.584303372513296	0.456683360993742	10.5629238702066	10.3553302659329	10.0202900098264	9.91115344971923	10.315256574705	9.69525297327753	10.0738025955392	9.80492500377914	10.4831859631396
OSTM1-AS1	0.584342851602733	1.33429672498879	-0.652265414488885	-0.73467453176838	-2.64444707233318	-2.8310099009577	-2.50933533126516	-2.47535758034659	-1.87679112766711	-2.73447553623638	-1.33576907219841
SH3PXD2B	0.584849219975112	0.319014674069741	7.35508479667334	7.14261907469057	6.96933707010905	6.90698486803372	6.98026680673901	6.97800370211922	7.02279520204497	7.03924637861603	7.2232636873871
OXSR1	0.584849219975112	0.355323976693408	6.07201497907472	5.61040103179667	5.76411072665975	5.70297704884844	5.74916861930046	5.87804732607521	5.67313278148809	5.56717959031595	5.7658136594007
EIF2S3	0.585108924596359	0.322275369779846	8.32427400733897	7.82752117973281	8.04927465217012	8.09822863429538	7.96665684138911	7.91084887725798	8.16185348387083	7.97730740095877	7.9974525623221
GRM7	0.585183737355365	-1.28754366593128	0.557243795314508	0.928136445539708	2.40656368140344	2.23831145861937	1.89244686793099	1.77928135527183	2.36362653665952	1.17556954519043	1.09247721116275
EGFR-AS1	0.585183737355365	0.629035625136368	2.56901274149889	2.06508153747874	1.97320834280159	1.94535288833037	1.86587327417008	1.92898286221618	1.93030877434189	1.76836482550286	2.03425833604596
CRABP2	0.585183737355365	-1.68532002272526	2.58108445910328	4.21529504676564	3.40661004407242	4.70333747276919	3.07993388245481	5.09510472985566	2.8727340767649	5.23525516989326	3.44589955782035
LYPLA2	0.585183737355365	-0.379230769726398	5.84962452416289	6.26845123633734	6.33255408878086	6.2062021685019	6.00619527267568	6.26459408536582	6.17925041027785	6.37842722437342	6.1629543538973
LINC02579	0.585743440965975	-1.53609602381306	-1.00241964112646	0.215237024469126	1.0213465289561	-0.592137395390226	-0.348380488132732	0.598627410663902	1.26202944907834	0.923716825483688	-0.0604651431004552
HCAR3	0.585743440965975	-1.06845311711292	0.740625524634745	2.00597261914795	1.59367728440514	2.23049239226798	0.748358993097371	1.79670287223272	2.07048461584635	1.68124643912168	1.86437919039548
GPAT3	0.585743440965975	-1.21758582608176	1.45571033538218	2.13111386935311	3.59060402126928	2.46514148403471	3.17391580064242	1.89163791958991	2.36725592355586	2.25297140377349	2.65519647623066
RBMY2JP	0.585743440965975	-7.29281925177786	-6.26362672425974	-1.99429572917876	-0.869684876133322	-6.26362672425974	-1.11959408649103	-1.64915134427983	-6.26362672425974	-1.51504224692166	-2.46872829062949
GBP1	0.585743440965975	-0.725747945222874	3.16399772995476	3.65026996506608	3.84240521177181	4.22158382626086	3.9186933116092	3.52814291623208	4.27751512618526	3.8353052871537	3.65918515397611
TAS2R20	0.585743440965975	1.54993261448985	-2.2347350793851	-5.2101481322234	-3.64752440360834	-2.8310099009577	-3.62996079294475	-3.18024212766267	-3.68345968126314	-3.99028561690308	-4.03714974145397
DDN-AS1	0.585798313039872	-1.30668497147645	-0.347648470698041	0.723202954995406	0.860853360843044	0.886964170075388	0.480569308899217	1.10681771748603	0.849599378986994	1.88990836692461	0.0604241728527233
EIF4E3	0.587260057090316	-0.663810465023557	3.57951461170246	3.95376672446896	4.1056691990233	4.26145806801015	4.23129350760545	4.47598628255109	4.31839807490004	4.59576449442915	3.84856416441305
AL590491.2	0.587962143535747	-0.764838499317688	2.49756900974504	3.24214829849478	3.35857577810546	3.13943445023494	3.10059465390503	2.85901607914718	3.56193038596465	3.60322141729116	3.06536709210369
DENND6B	0.587962143535747	-0.348824582949161	6.06746350182775	6.38056052975987	6.51554410708421	6.35880262926437	6.37416548218243	6.40136383496291	6.45598392034405	6.52185776109058	6.30736522661056
GRPR	0.587962143535747	1.83660242397296	-1.93059229724413	-2.46595592318921	-4.65369882868786	-4.69827953409389	-3.40620071941535	-6.26362672425974	-3.26866237380337	-4.71903889503956	-2.7885783530579
ESPN	0.58822276048069	-0.465903183531567	5.47295584834951	6.16022413040805	6.12099868358409	5.79597562789088	5.75098494764796	6.15966264405162	5.61020159109957	5.8624355671572	5.94698015882409
P4HA3-AS1	0.58822276048069	2.29805446563139	-2.41480927433061	-4.18413431109131	-2.77025744072039	-6.26362672425974	-6.26362672425974	-6.26362672425974	-5.26650208568337	-5.29380130572519	-3.55878872608346
RILPL2	0.58822276048069	-0.396154314451051	5.31613282535796	5.75988316023383	5.71836393117542	5.74096764214143	5.76255561096624	5.63094666106756	5.7943502782482	5.76119820433471	5.50823524823349
YBX1P10	0.588599408659503	0.833558692034616	0.718937651206114	-0.0726090755380081	-0.445648509742173	0.0110076531099372	0.0226804510969192	-0.526696075530838	0.0160929759437833	-0.323647375509248	0.27549239857136
EDIL3	0.588942041679036	-1.41903713266602	2.35721071652759	2.75110118015431	4.26448650422962	4.2007255182757	2.89780716164064	4.66807520237251	2.80208989435215	3.98490494001374	3.23824999107259
ABCC1	0.588942041679036	-0.491921158190749	7.43655164644397	7.93911592511734	8.010869262784	7.79340202218813	7.57577387170377	8.22554351151038	7.81824572455165	8.2715135141871	7.63589778453172
AC074135.1	0.588942041679036	1.54834930986927	0.388913049458936	-1.35484918023027	-3.91179158225031	-0.0259767499495032	-0.18388759983645	-2.3679352668091	-0.714671620177387	-1.51504224692166	-2.56766993513325
OASL	0.588942041679036	-2.10231663837968	-2.86072990802709	-2.16492721702694	-1.42029911863782	-1.16301562047385	0.348604543804724	-0.923205764727184	-1.36230034100073	-0.257601744110582	-1.47289335664525
NFE2L3	0.588942041679036	0.566712883681833	5.51603595353696	4.86789361426248	4.75948499401905	5.37219448465499	4.6463413046898	4.84874615537772	4.8618332873356	5.43320415475896	4.54462168577723
TUSC8	0.590350116943245	1.9008155039388	-1.00241964112646	-2.35848114328838	-4.23557081372004	-4.28571280743614	-2.20894936385514	-3.37454163623015	-6.26362672425974	-3.31685376599695	-1.29281191025284
ZBTB37	0.590872538888374	0.347028394990359	6.21637830620065	5.78097216205218	5.70512801795414	5.91935205404765	5.97576311986531	5.98734901609491	5.95733123874416	5.76219349979599	5.83886007923219
APLF	0.592115469382896	0.785434440223301	3.00283516403831	2.60273651531318	2.4101933377861	2.10781706625779	1.99900076342433	1.59241392790644	2.19415752373337	1.68124643912168	2.75325292191711
MCIDAS	0.592115469382896	-0.607735117839777	3.65569147352274	4.23473387063602	4.19989921097488	4.4159510148575	4.29840957579773	4.44225212994051	4.38793883178344	4.22327961507974	3.80967144825276
MTUS2	0.593214924117096	0.886875937254186	1.87884819194283	1.17170621199884	0.0399696152339412	1.34362388647758	0.94396818023536	1.10681771748603	0.719346913813505	0.533897469010643	1.56491414283194
CKAP2	0.593318255158368	0.412670214691494	5.75189305921149	5.02190589670324	5.27349438443662	5.51219854656374	5.41894361794954	5.50147151710139	5.18799974097903	5.33984596979369	5.39332999075564
NLGN1	0.593657754933721	1.4915907550162	-0.155129653726572	-0.73467453176838	-0.583218993717241	-1.59156412079441	-2.20894936385514	-1.36464339199881	-3.09881744518805	-2.07341768969629	-4.03714974145397
AL662844.4	0.594082268207953	1.02496140670806	1.41582572181527	0.949208862889196	-0.642143373912672	0.866929293499101	1.05163781599073	-6.53027691352181e-05	0.300533133182577	-0.369419684679761	0.0931817248094001
TDRKH-AS1	0.59442497617421	-1.27441051880787	-2.15248049107297	-0.606149601547992	-0.979380292876339	-1.00698377782507	-1.11959408649103	-0.61608083353205	-1.09929797550109	-1.51504224692166	-0.653674727261903
ID2	0.59442497617421	0.438639390402251	5.58284565232532	5.19562942336951	4.98248964735051	4.94466920881659	5.13889710645663	5.22839181308941	4.94554542522508	5.48073772788641	5.15717764961431
ARHGEF12	0.595547167338047	0.295959615741256	8.99048573456666	8.6799298456733	8.72134263540151	8.74611206416617	8.63927794828683	8.7332812519396	8.6355808363872	8.68796227108028	8.70867579183231
SYT16	0.595547167338047	0.861687670167546	2.37465398901429	1.2586786637241	1.12216351530859	1.00166010799406	2.33362849250735	1.59241392790644	1.21446481088223	1.19928000341971	1.85962702245578
C9orf135	0.595547167338047	-0.781097550379432	5.03163748018571	5.88817776522582	6.14134199933157	6.08623334940335	5.22453220531659	6.0349204781704	6.2334496085691	5.23811951449771	5.16682753890597
PWWP3B	0.595547167338047	1.73820118534318	-0.0583255094775134	-1.35484918023027	-5.24486229332364	-0.93487128117274	-0.425055496677554	-3.18024212766267	-2.18158109588868	-3.72931161519238	-1.85495309400883
SLC6A15	0.595547167338047	0.758053655701067	3.90773377243286	2.88288563562378	3.81254520630661	2.89672501740062	3.09831356994082	2.75590954947533	3.16733667600598	2.55815453005864	3.5805054056415
PIEZO2	0.595547167338047	1.20266394631013	4.22965129004032	2.23772286009807	3.49642517627159	3.58186249705728	3.4456038387062	1.57232374587051	3.09694776427119	0.923716825483688	3.69563968612346
CD300LF	0.595547167338047	-3.46980451420461	-4.719905143704	-2.16492721702694	-3.06050961953431	-2.29128756588394	-2.20894936385514	-1.78077734850972	-2.68394010489708	0.151812769939901	-3.04953771528942
LIG3	0.595663911167444	0.348916329267315	6.82682836938637	6.44873281802103	6.44541775303452	6.52563538470417	6.38683733229847	6.40704660003402	6.6036771272296	6.24903689958017	6.70864527703286
PHF19	0.597254661703273	0.725946954318206	3.89086057605899	3.51371991967074	3.31664368410876	2.94769001787769	3.36630077860712	2.63197999204751	3.10566492872599	2.49569628303805	3.57616684826059
RN7SL541P	0.597325192840137	-2.18299055902562	-3.73040224850154	-1.51878326561575	-0.767744011019937	-1.16301562047385	-2.50933533126516	-2.26796024239149	-2.46161632857004	-1.79835233142988	-2.46872829062949
RAB3D	0.599052809676417	0.335680016775947	7.77743460371044	7.43736730200673	7.45214850682623	7.23225037238215	7.39801310014497	7.44207289286679	7.34693636699419	7.47334929864355	7.7073161942114
TLR6	0.599052809676417	1.10268727315924	2.94795967533071	0.673419775961902	1.15714506347458	2.63172326088799	2.48098510976904	2.57590576686226	0.969059747972452	1.26815929884386	1.51743071994719
AL353135.2	0.599052809676417	-1.74210368788379	-3.73040224850154	-2.58208625369266	-2.3219042980972	-1.96973188860208	-2.20894936385514	-2.00390120456045	-2.09913778094562	-1.92933939398334	-2.20708090450081
AC005013.1	0.599329025763044	1.81787262067317	-2.62060911405924	-4.60779107054626	-3.06050961953431	-3.70322531806402	-3.89491209260902	-3.86527542704121	-6.26362672425974	-6.26362672425974	-4.75776178743285
ZNF644	0.599329025763044	0.300350805970084	7.01336065275294	6.6410908922715	6.72257126202119	6.74113607055671	6.80076694510453	6.66376795723727	6.74759985410261	6.63846398665564	6.7406589808934
GJB7	0.599871655706926	0.758044773522317	2.37465398901429	2.15851372559347	1.16575950600459	1.57116354037266	1.65856426032003	1.423267076855	1.67900739419085	1.17556954519043	1.84527587004485
KANTR	0.599871655706926	0.655502579336432	2.66853949745616	1.61574311233247	1.80142616259369	2.14572719382111	2.12087478316384	2.08837368832591	2.16942528557053	1.9747852793863	2.10824057476489
SYT5	0.599871655706926	-0.854193917344418	2.59603343305419	3.69617771085743	3.26144997335388	3.58646429785364	3.03532012233744	3.54713882792088	3.84045268485831	3.57026269662315	2.74811956499189
CMYA5	0.599871655706926	0.537309530539873	4.8962790010933	4.21529504676564	4.25240503184933	4.19872319409359	4.05314258562522	4.31906213100023	4.5539872339576	4.82642342800617	4.30436528726257
HSPA1A	0.599871655706926	-0.327346003888506	7.04910663355681	7.37291348884028	7.4943302682512	7.44673763031907	7.23898590311432	7.33025196131294	7.38558886191317	7.38328246426313	7.34513778265778
ALG1L6P	0.599871655706926	0.962497132063668	0.793460318761494	-0.253380191882586	-1.09810787804729	0.540001024051737	-0.275575705087989	-0.147760013877984	0.0705380212792987	-0.768706701348269	0.0437621878237992
GOLGA8N	0.600493867265264	-1.16907111995758	-0.175295086908437	1.07915238096811	0.806803188501104	0.935866914492927	1.70727558669086	0.737410975237344	0.0705380212792987	1.07662752909341	0.965536781346665
RHOH	0.600493867265264	0.78925868317178	2.60788207705416	1.97033988211415	1.3126221014223	1.58961881788368	1.98918515243598	1.16163228492166	1.97380983024586	1.78412966120172	2.39440188996719
TEX55	0.600493867265264	-1.59266858530232	-1.93059229724413	-0.545940497224923	-0.226914065708074	0.0470675875019462	-1.50713455238972	-0.103996410601871	-0.745695848143641	0.36248476126794	-1.29281191025284
FANCG	0.600493867265264	0.570186212247693	3.92322698345607	3.53303974843854	3.49471678219351	3.21864289752527	3.4775482861819	3.09792347936539	3.332395022478	3.1673191156382	3.4411360193613
PDE4DIP	0.600664862202829	0.341740158789075	6.7186336279612	6.40268992291693	6.24583784589835	6.52563538470417	6.21720319126873	6.21713130382774	6.43625006154033	6.46349484635513	6.46897547078558
WFS1	0.600664862202829	0.407238719129485	6.06451075819355	5.57143441882407	5.31861332150626	5.85628553974375	5.61558406945654	5.66019064442949	5.53070941582419	5.72456206504119	5.89828381260851
HMGB1P16	0.600664862202829	-3.34443654874752	-5.29444636558677	-4.60779107054626	-3.06050961953431	-3.48154082340602	-2.40210552474842	-2.47535758034659	-2.56849984976866	-1.62178656660192	-3.04953771528942
AC110597.3	0.600664862202829	1.09597538997221	-0.324944176215038	-2.70838937807694	-1.42029911863782	-1.59156412079441	-1.30039049123135	-0.961745356579727	-0.983833081476065	-0.965549754592351	-2.05577182128889
PRCP	0.601304188180694	0.371283994796435	5.70198245338923	5.41739742962073	5.29623022734967	5.20021485162874	5.45370946667506	5.26483829766075	5.35267046010466	5.24857372343279	5.39332999075564
TEX46	0.601304188180694	1.06399809819637	-1.36968983475962	-2.70838937807694	-2.64444707233318	-2.48366669009744	-2.40210552474842	-2.47535758034659	-2.0211521306915	-1.92933939398334	-2.67390002471042
SOX9-AS1	0.601304188180694	1.42695527832388	-0.370715792877761	-1.70376211259134	-2.14104288218064	-1.00698377782507	-1.30039049123135	-2.85600101264318	-1.68418037672104	-4.71903889503956	-1.21055429903711
AL353746.1	0.601423734661413	2.0408679885689	-2.41480927433061	-4.18413431109131	-2.77025744072039	-5.27831314785588	-4.21972031226295	-6.26362672425974	-3.46120450749807	-6.26362672425974	-4.75776178743285
PRDM1	0.601423734661413	-1.1822417423345	2.44239157479562	3.17441700868741	3.55825431815906	3.33442097726527	2.61467580869391	4.14749555101383	3.36905996177869	4.55652648602125	3.31489459848249
AC007848.1	0.601423734661413	-5.95090030992101	-6.26362672425974	-4.18413431109131	-2.05846025147852	-3.70322531806402	-3.40620071941535	-2.26796024239149	-4.68249931367844	-2.99647567812129	-4.03714974145397
PPP1R1B	0.601423734661413	-0.760050074774412	2.29993125097641	3.22280979094751	3.29128037683524	3.05783424330248	3.00884616339816	3.24689333659047	3.06378110357522	2.91865627960413	2.52319094291575
P2RY2	0.602387535205169	-0.452402833623257	5.6022257646634	5.96325325468743	5.96286016041752	6.04224551034914	5.80023382171692	6.24595447849163	6.00528731685435	6.41516921021192	5.90348783790156
GMPPB	0.602711604006249	-0.413862612373396	5.1528531394082	5.78390750550113	5.52728516657367	5.64202205053815	5.41985730583245	5.52081951012716	5.45726243416096	5.61644294304843	5.53232409048208
NOMO3	0.602990930287785	1.344910633298	4.56283804209297	2.8327415307447	3.31470841296801	0.684366018678227	1.09804253254143	3.00105158343395	3.97498540094748	4.17427175357438	3.57036173459682
CAB39	0.606659313528415	-0.408783218205369	7.50428366146058	7.68022181143199	7.92879364530515	8.04300866460857	7.78348181755055	8.19013890168448	7.75739992863067	8.05976145338004	7.78197338647726
TMEM106B	0.606659313528415	0.346971711204069	7.46196826995592	6.86429448949156	7.01206213842771	7.26407620797218	7.34560561408842	7.08984272719096	7.05915206107234	7.02701488544618	7.19995459479679
CCDC69	0.608074084599395	-0.383961874263251	6.90918452704084	7.20239332672091	7.38456775366872	7.08311326577518	7.32380483239314	7.32350684411912	7.23915490099297	7.58020630825577	7.14864895130445
FEZF1-AS1	0.609817448934498	0.966060995520359	4.30072313690777	2.88014510774814	4.18726214994136	2.12056478266561	3.1652243224011	3.15081442755698	4.1484735419396	2.99062685553334	2.86654339343703
AC116533.1	0.610949340457687	0.912408166941696	1.01430422775833	0.771325409818621	-0.344319778909875	-0.205249193533284	-0.252101627460386	-0.103996410601871	0.140075603661379	-0.279282735370176	0.650419585747633
KATNB1	0.610953140403875	-0.341679257785542	5.94144605599887	6.31078831618176	6.32632417874818	6.32776121522532	6.27641260717987	6.27343553234797	6.16914982755831	6.37712848247621	6.19159872856015
TSNAXIP1	0.611276967655458	-0.359092943237496	5.49226154760261	5.77950224766436	5.891296026354	5.87239101817636	5.9610876881291	5.82384786857758	5.83881583969391	5.81909533713938	5.81635119441869
BST1	0.611394844060286	0.944143886210378	4.71163845582727	4.61450005310967	2.93598829427501	3.00610474771718	4.01857709587213	2.73798527856217	3.89049318940816	3.42364478342099	4.34828012351893
PHLDA3	0.612720200740929	-0.557995279975784	5.07015439389476	5.7373460486947	5.5504949502518	5.55626256839334	5.2743834307815	5.96889727897321	5.32913648135659	5.99280431218021	5.43105668914588
AC120036.4	0.612813896990798	0.944599120529224	-0.175295086908437	-0.875779134569861	-0.672533348297663	-1.83236381327487	-1.62279503987689	-0.849084119638943	-1.18175071199151	-1.15296594683756	-0.98865876027439
ELAPOR2	0.613166735871275	-0.690629529907548	3.04047990031479	4.06895018389413	3.78764607819243	3.47506791484315	3.37951131962882	3.79842055622779	3.67167028475591	3.62672713645052	3.91190769050454
AC105020.4	0.613365562959075	-2.72742072865101	-4.31010664967753	-1.30409802998974	-1.32067572451936	-2.96824279464864	-3.89491209260902	-1.71346373479875	-1.80968941425819	-1.15296594683756	-3.04953771528942
AC016831.6	0.614676396707619	-2.13569621682309	-3.50951566794647	-3.36577261527236	-1.47281527448538	-1.0444383671539	-1.30039049123135	-0.961745356579727	-1.74557047395201	-1.15296594683756	-2.56766993513325
CDH4	0.615086378606681	1.22682888778269	-0.932106038006846	-2.46595592318921	-1.8357753007777	-1.38526609428028	-2.03862697858644	-2.00390120456045	-2.80942730549365	-3.72931161519238	-1.79377905718373
AC095057.3	0.615086378606681	0.968929877889928	-0.517447222218496	-1.57784629413904	-2.05846025147852	-1.24785289916077	-1.45260532247656	-0.813404110688297	-1.62529629937281	-1.73706444465843	-1.52165913380963
SMC2	0.615208160237152	0.378434882853409	5.62134898579263	5.24492601960583	5.27299612583941	5.37219448465499	5.30190266855631	5.14922790812304	5.27171536161825	5.047723947865	5.2599343288844
CXCL17	0.615524448506653	0.411278041295303	7.67529733697461	7.34970003158286	7.23782076952322	6.89312161091526	7.04402707894666	7.07697785562922	7.45715472895945	7.2898642637282	7.62605005032137
MTMR10	0.615524448506653	0.365410566187059	6.2403636376147	5.8233176811012	5.88641817879705	5.79928303007936	5.93416185575402	5.8421415316095	5.92445137441318	5.6042839102092	6.1322528229662
TUBB	0.615597883123707	0.308273945616338	8.11383004031197	7.70036423234252	7.9473363525175	7.89412572261805	7.77511626052988	7.68224800086508	7.79089088137951	7.76533002829927	7.8678975641825
PROC	0.615956350505471	-1.12302447064344	0.640354821850043	2.01099191992462	1.00223447649909	1.57116354037266	1.46676862005759	2.21471530873162	1.79672752326495	2.31578056390884	1.13242436464447
CTTNBP2	0.615956350505471	0.747272609225838	2.71857592381208	2.29234035929239	1.85567441212768	1.37233222993058	2.19105852212079	1.77342711686761	2.43453421613938	1.61814723324472	1.94285930775708
HIP1	0.61672800878595	0.419252694329338	5.1689388570361	4.75350702049121	4.69622664615108	4.77966576621341	4.6107751736583	4.76419197181308	4.74812399424201	4.9723204608464	4.64400502080102
APPL1	0.617825078074763	0.353388703600097	6.39153289350515	5.99526516312211	6.09952161878211	5.99456772913242	6.14499896600296	5.93913617011637	6.097486488882	5.76914140814951	6.21875796332374
DAPK2	0.617825078074763	-0.891431164732854	1.53231664875233	1.68646823559127	2.39927685782195	2.71813444456193	2.2207219432439	2.33882832742369	2.34165635977119	2.71441692038138	2.67966855531694
CCL28	0.617825078074763	-0.584501921182539	4.48225649533312	4.99808950701237	5.05499693386765	4.8911176975778	4.82526300275076	5.04859939174422	5.28903943643394	5.53221084184909	4.72134966658276
MSRB1	0.617825078074763	-0.529520050168661	4.40796131895807	4.97130046457772	5.00666634152953	4.63390187263174	4.92966571736288	5.15148658724437	4.90616885506126	5.16324121844074	4.63985355073122
PLEKHG4B	0.617825078074763	1.21912386967435	1.46225187181699	-0.379064765560505	0.60622828977592	0.116591195773259	0.892238466552384	0.89668958624647	-1.31500082752184	-1.46449278370097	0.73588255694125
HBEGF	0.617825078074763	-0.805453783209761	3.32519209815726	4.22504719820956	4.80154957517191	4.26049852344397	3.97820944866076	4.04674180771241	3.8816384225628	4.00970103487847	3.48345201913
CLEC2B	0.617825078074763	-2.07410399404063	-0.39415794083257	0.332145704645605	2.79873011571119	1.82589774788843	-0.118753799928954	2.41976209009362	0.123002898102406	1.97019863968471	1.20165489667068
AC068587.2	0.617825078074763	-0.876090471291348	1.45571033538218	1.85783580764918	2.36228022965301	2.9453035066648	2.27019621423626	2.16191764303517	2.30427913714023	2.24919019124795	2.24206544018293
EMB	0.617825078074763	-0.437592661272904	6.14549361765032	6.13745443262969	6.8493032173632	6.70861304898744	6.57228130700065	6.64685675826149	6.53998382208879	6.64782861043928	6.45899556269873
FDXR	0.617825078074763	-0.394967433396838	5.98212832466372	6.62317386523578	6.32464228860859	6.26909674008427	6.45795007908299	6.28196542899722	6.27630627097521	6.54266656974192	6.18235154393631
CERCAM	0.617825078074763	0.751240948488407	4.79043385293059	4.18007688730401	3.51339876439175	4.06991166254962	4.06253393852425	3.03325392604624	3.89175373121066	4.25001387225512	4.72462021466681
ADAMTSL4-AS2	0.617825078074763	-5.64061084420205	-6.26362672425974	-4.18413431109131	-4.23557081372004	-2.70570458270946	-3.89491209260902	-4.19186318320555	-2.80942730549365	-2.85953620642484	-3.77823285245684
AC123912.1	0.617825078074763	-6.8501192727202	-6.26362672425974	-6.26362672425974	-2.3219042980972	-6.26362672425974	-1.68429918226965	-2.00390120456045	-2.36210811393746	-2.07341768969629	-1.42572219924122
CLDN1	0.617825078074763	-0.700390752982377	7.25514926827121	7.56922539267522	8.31372714389225	7.99196406657677	7.69293737686583	8.53961215374623	7.44497009689736	8.18775227160532	7.47781278577362
GALNT2	0.617825078074763	0.339662353915882	8.20349445535684	8.08859933641149	7.80311879462909	7.73380680384579	7.6690244312416	7.87105646171982	7.75584325035278	8.01432775032374	7.92367285833321
FAM198B-AS1	0.617825078074763	-1.62195203262547	0.347110702945388	1.49196630196116	2.95599220352162	2.52069685825033	0.913153453898047	2.02572937822362	1.83392559338801	2.02871682940064	0.289694086572845
LRP11	0.617825078074763	-0.385279155049308	5.92200181343781	6.58833813812748	6.26901022516857	6.33393193964644	6.31055958808195	6.27964409066315	6.217452837146	6.32509445272221	6.0846851061223
ANO1	0.618070783898683	0.764444265975504	5.48183637413312	4.35901901878835	5.07457110916379	3.84258518367344	4.82664161949958	3.93580138627538	4.66652143731733	4.86708227411883	5.44817218798252
TPI1P1	0.618328315744923	0.819218681042474	-0.135242204085877	-0.668981307069619	-0.905331245250155	-1.0444383671539	-0.9589524711872	-0.961745356579727	-1.09929797550109	-0.965549754592351	-0.954780774410663
AL138781.1	0.61865245789437	1.69146499630391	-2.5140426438231	-3.59060373956376	-4.23557081372004	-3.96526920978015	-4.63957083364424	-4.61470038571344	-4.26794191828023	-2.73447553623638	-6.26362672425974
LINC02145	0.619086952859037	-5.72728807183153	-6.26362672425974	-4.60779107054626	-3.23094741818189	-3.28942691853238	-2.50933533126516	-4.61470038571344	-3.09881744518805	-4.30912861248446	-2.7885783530579
LINC02656	0.619086952859037	-2.15243241537781	-3.73040224850154	-1.77109631821147	-3.64752440360834	-1.29221879021468	-1.20716199798222	-1.78077734850972	-2.36210811393746	-1.23532643276891	-2.05577182128889
SLC46A1	0.619086952859037	0.385223166534444	5.61769107588246	5.30847898700988	5.28391825975897	5.22944105390372	5.32549784376651	5.12873907224508	5.19567501885408	5.00070922656078	5.35501231957287
SLC38A3	0.619086952859037	1.59461469171323	-2.73567958203245	-3.17130121159093	-4.65369882868786	-4.69827953409389	-3.89491209260902	-5.21538994788243	-3.68345968126314	-4.71903889503956	-4.03714974145397
CASC19	0.619300363129549	-1.74446680750705	-0.932106038006846	0.621857138506188	0.232674468539115	1.6078409901544	-0.9589524711872	1.45287152612885	0.254241460674544	1.38992165296745	0.0098495643823498
FYB2	0.619364925019979	0.683870871507662	4.44558710621496	3.82573718347267	3.40842595541806	4.16527719682114	3.96825086347432	3.26994555279392	4.06041763063819	3.07207670572152	3.9459327672566
AC008703.1	0.619364925019979	1.58335320469083	-1.79961090916266	-3.59060373956376	-2.64444707233318	-2.59041825454602	-4.21972031226295	-2.71765730924863	-3.09881744518805	-6.26362672425974	-3.55878872608346
SPNS1	0.619364925019979	-3.06300146283398	-5.29444636558677	-3.59060373956376	-3.23094741818189	-2.48366669009744	-3.89491209260902	-2.08666465157058	-3.09881744518805	-3.14778967396023	-2.91316566350183
NLGN3	0.619364925019979	0.866926027458971	-0.302591659767897	-0.91332232682883	-0.905331245250155	-1.16301562047385	-1.40006227837209	-1.41723259933107	-1.31500082752184	-1.07505441261739	-1.13273482912711
MCAT	0.619558578519656	-0.429133826262189	4.78392067575884	5.30388511156642	5.32006109619289	5.18005825937749	5.15544853319052	5.13388862490483	5.28184633632264	5.24857372343279	5.05902749484314
AC016590.2	0.619913798163194	-2.50808185316185	-4.719905143704	-3.85705926992066	-2.42161556759707	-2.2039342492443	-2.40210552474842	-2.85600101264318	-3.46120450749807	-2.41358244729075	-2.20708090450081
IFT57	0.619913798163194	-0.322885456451486	7.30876384125384	7.75233591044425	7.68054940721869	7.58375195774394	7.69435396334889	7.57842338418796	7.62628713346584	7.51616166193641	7.60739131503098
AP002800.1	0.619913798163194	0.69855284287249	3.04484480141288	2.52416680090556	2.45656622651679	2.00615209150957	2.47044059904566	1.7675490260264	2.59481533291922	2.05494493855062	2.65793618592869
AC004839.1	0.619913798163194	1.01928338832698	-0.680809616993852	-1.99429572917876	-2.05846025147852	-2.48366669009744	-1.74854254387832	-1.17158735733804	-1.4618222831977	-1.67827440863647	-1.25109692755233
BCL2A1	0.621309010947314	-3.22859797582431	-5.29444636558677	-2.25846067938515	-3.23094741818189	-3.11991518694895	-1.81578053829482	-2.85600101264318	-4.26794191828023	-2.61939631015686	-3.55878872608346
RAB3IP	0.621544675085972	0.356987413405377	5.84743982523625	5.40648738187277	5.41118020585731	5.51139212580243	5.67916019108118	5.40868483606012	5.51402598918604	5.43611739373551	5.53530711063091
GALNT13	0.621544675085972	1.16990156101817	4.45545710186793	3.6550873578791	3.45485478339824	1.41435122698433	2.73408609376525	3.43849860880365	4.19516664310941	1.53983300028904	3.71286867990894
MYO7A	0.621544675085972	1.06017400202276	0.259686862260505	0.232529559448465	-1.22748956900633	-1.6481017970325	-0.780440365618144	-1.21748383339773	-0.983833081476065	-1.11348430025433	-0.42774206729771
GDNF	0.621544675085972	1.311355837896	1.56914649878945	1.34070478213521	0.45980431058529	-0.737927264365518	-0.348380488132732	-1.31390393986543	-0.745695848143641	-0.346352010753858	1.34455121470272
AC015818.3	0.621544675085972	-7.16181589815071	-6.26362672425974	-1.99429572917876	-1.42029911863782	-1.6481017970325	-6.26362672425974	-6.26362672425974	-2.26902273652824	-2.73447553623638	-0.681110003689545
SH3TC2	0.621826541855969	-1.31001562350162	0.213904559606636	1.34865661191721	1.25727132722483	1.50139960469692	0.548981954070522	1.61222818306509	1.88545515809415	2.40684510737043	0.661383450943688
ZNF285	0.621826541855969	0.60021318774509	3.08778250301414	2.24626131604987	2.46705924937815	2.41082448576911	2.75740474901883	2.58261698220151	2.50870707905866	2.35148884333286	2.52619288762338
SMPD2	0.621826541855969	-0.409609936575273	5.04477266243345	5.63051615906475	5.32871736602854	5.56328295683111	5.43665698623576	5.36750235332009	5.46532812341415	5.36801381583587	5.44817218798252
DCST2	0.622040859739817	1.20274503295234	1.19796919547727	-1.20765679635779	0.795745838078825	0.718307846131151	-0.534071340352186	-0.849084119638943	0.254241460674544	0.470356523899762	-1.3800446685654
SQSTM1	0.622172720746125	-0.324544958874369	7.82309729354711	8.25352078487006	8.23999100401156	8.08636453220871	8.09160820118383	8.10164975365064	8.09379363822386	8.20877269279941	8.0919044963746
FMO3	0.622172720746125	-1.52754075287758	5.33630416111382	6.2016978985768	8.08420117763419	6.23628498346239	5.83832049759853	7.74201651109305	6.53998382208879	6.61643502074785	5.60794583254724
AC008124.1	0.622213327039418	0.463821178019235	5.38273306925369	5.05448028353092	4.8289263454869	4.87051206258162	5.01195108416473	4.90069308883769	4.74533752837186	4.56415560002022	5.26712963518296
RNF150	0.622952250294654	1.29665288272756	0.182555429885343	-1.70376211259134	0.265105244398662	-2.29128756588394	-0.997467266174754	-2.26796024239149	-1.22481429370849	-1.73706444465843	-0.737597161604835
A2M	0.623257722423746	1.41730739838814	-1.56869479545478	-2.46595592318921	-4.65369882868786	-2.29128756588394	-2.62517967178101	-4.61470038571344	-3.09881744518805	-2.61939631015686	-2.67390002471042
ZC4H2	0.623264851802149	0.842676078062325	2.44239157479562	1.26709434954314	1.98785638356925	1.66697110247431	1.65856426032003	1.30650334874048	2.26979112701754	1.41713757752841	0.693783815231428
GPR161	0.625776537746217	-0.483726526957088	4.6018718587758	4.97708299801153	5.18780439879464	5.07754805511921	4.98504074623839	5.39445198223489	5.07213785667736	5.08160745289445	4.84190126091151
WDR73	0.625776537746217	-0.372174417400237	5.60000283866367	6.11198557619661	6.02335970649897	6.01462529910857	6.00710751239864	5.83231993119313	6.04236626024871	5.92539455013331	5.7909917445889
LXN	0.625776537746217	-0.521064692323713	4.43731021312458	4.91149256200526	5.17185683105791	5.12048824700521	4.87341471225389	4.94563768737999	5.16316079791606	4.78393216481766	4.59980708668678
AC234775.3	0.625776537746217	1.02051361364603	-0.466860328976454	-1.91599585268822	-1.9062523812505	-1.4847307993032	-0.921439204124623	-1.47181155055461	-0.809820486500092	-1.62178656660192	-2.12944361942673
FAM122A	0.625776537746217	0.37079972319148	5.56927449856133	5.08455092766401	5.18250810593639	5.26575825175805	5.23339444326037	5.14866268538152	5.2274725839336	5.13072889933565	5.3021397583394
WBP1L	0.625776537746217	0.324004324463073	7.30978433175309	7.13272325053949	7.08000412801315	6.85802780067813	7.04964588628453	6.76772825851259	6.97021593631738	6.92716413636039	7.06403736326874
MMP2	0.625776537746217	-4.00879496283994	-1.67953775450857	0.180017431144608	1.06804747817098	2.70690764073233	-0.506035420626097	2.76773652799877	-1.02130389528496	4.32915894280571	-0.0604651431004552
CRAT37	0.625776537746217	-1.96279407332107	-0.800993209451698	-0.575730978057202	1.71014889363506	1.99696352507735	-0.18388759983645	1.423267076855	1.82866994448437	0.784355338254481	-0.21229413726682
TRPV4	0.625776537746217	-0.414891374749131	5.24867561349645	5.66873356526531	5.84879752140001	5.59179091875958	5.43665698623576	5.61997843578695	5.62050250089873	5.84281118163242	5.6339215156536
MRPS6	0.625776537746217	-0.520144312358003	3.77609481943574	4.37759773059491	4.32438345315992	4.27197115069656	4.32010523374742	4.10150701216257	4.27558510424828	4.35665584578112	4.32174645466681
NHLRC2	0.625776537746217	0.321097950780301	6.98666684617615	6.47144231049702	6.62813507195233	6.80866434682595	6.76418243600476	6.60976085374674	6.74149523252669	6.55248014853499	6.71638703146617
MEIS2	0.625776537746217	0.324983927688365	6.53360456284861	6.15030657728366	6.36727980242542	6.23310913426354	5.99305605092548	6.26328929043519	6.17873414832606	6.22829906658858	6.22777543353357
AC007405.2	0.625776537746217	-3.04092371813641	-4.719905143704	-4.18413431109131	-0.703577279254179	-1.89941350829851	-2.50933533126516	-2.47535758034659	-3.09881744518805	-2.23349752031699	-2.20708090450081
PCDHA11	0.625776537746217	-1.63600034115063	-2.41480927433061	-1.30409802998974	-0.767744011019937	-0.434655435675935	-1.56380604748285	-0.647150274954878	-2.26902273652824	-0.650974085122047	-0.134383253845916
NUAK1	0.625776537746217	0.450716719418715	6.60905017257151	6.3365067008758	6.48230854480273	5.98356141516107	6.25762645814961	5.69196039933711	5.94037598493313	5.97831628623165	6.41371807384303
MAPK8IP1	0.625776537746217	-0.365412662624891	6.21758709082962	6.57441918055779	6.73510628738093	6.37573894871844	6.58923405522578	6.53431067956981	6.54959914836736	6.77210175857585	6.49372317122403
CTAGE3P	0.625776537746217	0.830359329733862	0.332903022103367	-0.0102617805976774	-0.52660713564557	-0.677832164424229	-0.780440365618144	-0.88566897411924	-0.362396464137971	-0.369419684679761	-0.47498040755961
AL096869.2	0.625776537746217	1.09983896739545	-1.32395024615832	-2.35848114328838	-2.42161556759707	-2.59041825454602	-2.20894936385514	-2.00390120456045	-1.80968941425819	-2.99647567812129	-3.04953771528942
UBE2L6	0.625904416113521	-0.455362891381158	5.00276089351641	5.35560501256075	5.43141485051411	5.31326416305702	5.59145790600631	5.45559551499306	5.56627407965286	5.70950549299149	5.16922995951966
ERMN	0.625904416113521	1.58955304605945	5.23202461530541	4.98921498264115	1.92327870846399	2.03785889284346	3.46343800415774	1.13448531748762	3.41537243957857	1.88504332032969	5.03182662524513
ADAM22	0.625904416113521	0.796766550646409	3.00507696105974	1.52040454864676	2.48437978666335	2.47840710829421	2.63684911607142	2.15292707649497	2.23842729687992	1.31231715143106	2.35104310252576
AC080038.3	0.627937911652242	-2.14560398599037	-1.23660430232099	0.634921594096698	0.680245019561454	1.0645832555375	-1.03703853695303	1.71964167668293	-0.224901679172642	2.05494493855062	-0.574366905877366
NDUFAF2P1	0.627937911652242	1.48770841715417	-2.62060911405924	-5.2101481322234	-3.64752440360834	-3.70322531806402	-3.62996079294475	-4.19186318320555	-3.26866237380337	-4.71903889503956	-4.03714974145397
SLC39A2	0.627937911652242	0.888979302261623	0.814064102467021	0.568383101405765	-0.118347914711606	-0.564667477659818	-0.534071340352186	0.115510137121842	-0.362396464137971	-0.369419684679761	0.303757336800973
AC245100.1	0.627937911652242	-3.0706167297472	-5.29444636558677	-3.17130121159093	-2.22864126478052	-2.48366669009744	-2.88916903510892	-3.18024212766267	-2.68394010489708	-3.50839271476006	-4.35292351179824
RNU1-94P	0.627937911652242	-1.93218679813836	-3.991331114296	-2.58208625369266	-2.3219042980972	-3.11991518694895	-2.12127612929723	-1.78077734850972	-2.36210811393746	-1.99958069701185	-2.20708090450081
KCNK5	0.627937911652242	-0.823305746551551	3.51962047226691	4.49688665222373	3.76230966392899	3.95123780921419	4.09034667260601	4.22889260449804	4.06377663230555	4.96830107846032	4.74602185447956
LCOR	0.627937911652242	0.305158289170689	8.30245230123571	7.85403714942627	7.96510406842946	8.18188743068389	7.9975856876344	8.0028488499718	8.01962731999538	7.92982082808198	8.00614653224824
IRF2BP2	0.629376033113307	0.308563953978783	8.50981775311117	8.36876927138539	8.22757320008341	8.23823210413038	8.20075908371332	8.2031944753018	8.06181396769968	8.06279394840714	8.22308523459142
AL389889.2	0.629376033113307	-1.62559419222144	-1.51631146981101	-0.839188199057712	-0.118347914711606	0.407575881864795	0.782858248505409	0.852947106084982	-0.0213797835689531	-0.738360643124523	-0.921680107551038
KMT2A	0.629376033113307	0.313577973938909	7.35519463642312	6.81582074155365	7.08171213769078	7.20470379942999	7.01560002809708	7.09659876132762	7.10348241456114	6.97888103120291	7.00487516042883
AC136443.1	0.629376033113307	2.33852116348788	2.7321723959655	-3.59060373956376	2.04032823026604	0.856806544940567	-2.88916903510892	-3.5991429204739	2.03441581182585	-2.32073191044588	-4.03714974145397
RPL13AP5	0.629879506583451	0.630432630804459	3.27405610676131	3.08917961200568	2.60012861341894	2.50457793762312	2.6832459579098	2.55898985853299	2.54441081957081	2.2865636194082	2.75581276707556
AC130456.6	0.633528073611156	-0.842471738957436	2.54764108717496	2.86359170877431	3.45836510100241	3.22849040552788	3.21449998919705	3.55739577078573	3.73484289334261	3.84285181208206	2.89469045232595
AC019080.1	0.633937544488383	-0.868919016873205	1.83415517609049	2.5381421197854	2.40656368140344	2.53028246812895	2.74870436202934	3.37998532891573	2.82073981375832	2.33017010656425	2.56466017073952
AL034397.2	0.633937544488383	-1.31748873535206	-1.93059229724413	-0.206019945312699	-0.118347914711606	-0.648697988398496	-0.683056500243005	-1.31390393986543	-1.09929797550109	-0.490637899095843	-1.09534461250706
FEM1C	0.633937544488383	0.357573373715625	5.7212001671608	5.27444586398178	5.32871736602854	5.30491150606735	5.48722141022518	5.26275041267203	5.40525223692075	5.45388508772963	5.37554724019577
TRAM1L1	0.633937544488383	1.05859606454118	-0.543421772725128	-2.46595592318921	-1.42029911863782	-1.6481017970325	-1.45260532247656	-1.71346373479875	-0.745695848143641	-1.56742738669392	-2.28913497927755
PBX1	0.636248183969175	0.332451947623136	7.98645099833175	7.49627063961261	7.45851658983321	7.79845176443105	7.51870639917752	7.79589193927539	7.63195551085741	7.67749506555687	7.80440267606317
LINC01315	0.63629938553251	0.920457185973652	1.30373939539352	1.05018740069196	0.593514379893955	0.199033865112059	0.562283628063264	-0.263355118328335	0.576157016998635	-0.679518826240653	0.411584934679123
RPS7P1	0.63629938553251	0.816558181498831	1.56914649878945	0.829305471540607	0.6188311349758	0.637831193106432	1.070379194451	0.516894492211951	0.588647528815639	0.0511693485078737	1.36481535319723
SIK2	0.63629938553251	0.311583528014683	6.58546146180674	6.10906273166695	6.23998612546122	6.24722463494674	6.34680241034594	6.22358640258789	6.34095053505383	6.38188483108244	6.28339155595854
CCL2	0.636831763793253	-3.11713740281862	-4.719905143704	-2.70838937807694	-1.32067572451936	-1.76829237044041	-2.88916903510892	-2.1744665157169	-2.46161632857004	-0.965549754592351	-4.75776178743285
PROX2	0.636831763793253	1.09218150942414	-1.51631146981101	-2.07709031046607	-2.9080964195195	-2.29128756588394	-2.88916903510892	-2.71765730924863	-2.56849984976866	-2.99647567812129	-2.28913497927755
POMZP3	0.636831763793253	-1.07697304621078	1.92693540396093	2.59272771683158	2.35852784578874	2.40040838813214	3.04955828669598	2.98847212073886	2.6494919652192	3.79307866930659	3.49422319272692
OSR2	0.636831763793253	-1.34840306925019	-0.175295086908437	0.660700854700054	1.43169045071322	1.291967230807	1.39424169209217	1.57905160613193	0.969059747972452	1.53983300028904	-0.523817990484948
GAREM1	0.636831763793253	0.337454676929684	6.32489848422412	5.99399823238582	5.80673123106171	5.95833791191211	5.96359619986578	6.0458894264431	5.92814191697904	5.9526794428007	6.2169012386761
AL390195.2	0.636831763793253	-1.09171444923677	-0.709929995065042	-0.405571132832857	0.0399696152339412	0.661286223169428	0.253405883440264	0.430251607554717	0.719346913813505	0.457305471577684	0.475101368520793
AC132938.7	0.637355936296026	1.74144578394525	-2.32196443796306	-2.99995733125021	-4.65369882868786	-5.27831314785588	-3.62996079294475	-2.85600101264318	-5.26650208568337	-3.99028561690308	-4.35292351179824
AL645929.1	0.637471374506696	1.43175341688791	2.45556563595975	0.125521498054565	0.567745413052644	0.462013045431833	2.98681837834657	0.0780044148031841	0.525084639771559	-0.0758734709220782	0.0098495643823498
EHBP1L1	0.637471374506696	-0.346527800451141	6.21201827630491	6.73622320099548	6.64652352751648	6.53201104892535	6.42419844748212	6.62690699149352	6.48216170622205	6.51104370565277	6.48236874461247
CD38	0.637471374506696	0.467923095318768	6.47618254295219	6.0650976343896	6.05876702127869	6.34370522392155	5.84989217777655	5.30546671589283	6.02953969634526	6.10034439288239	6.10766332004747
LAMA1	0.637471374506696	-1.75887899058583	-1.67953775450857	-2.25846067938515	0.541507785236684	0.876981509845208	-0.37348874947264	0.170001573429359	0.0526170033558358	-0.215193413518626	-0.0969508405041442
ANK1	0.637471374506696	-2.09455963380829	0.783047021398116	2.91804670973144	2.51166725863169	2.76760117237558	1.75439579456482	2.85347721870267	1.21446481088223	4.52716224601009	1.28907930648973
LRRC37A5P	0.637471374506696	-1.14050589705364	1.34679866046086	1.28377986384378	1.80142616259369	2.29564149295981	2.48797220955513	2.74098816463704	3.08156482525482	2.84541265175133	2.57629283110543
HK2	0.637471374506696	-0.491498673838654	5.24583477081385	5.7312762141024	5.74375792367045	5.89544461957793	5.26169902413363	5.5446452262898	5.65765546067508	5.96166092745881	5.96893396752382
IL18R1	0.637471374506696	0.6559310825636	2.53217943271501	1.80679771871354	2.04500510428287	1.52076313825465	1.76593924363341	1.93947766593258	2.09257811614769	2.11435087665454	1.62215169768017
AC024909.1	0.637471374506696	0.713787277149647	2.47186582237019	1.94433809319286	1.5416766689448	1.58961881788368	1.5492463304609	1.54509409861678	1.56353212274509	2.37249713454727	1.74060996819673
SMC2-AS1	0.637471374506696	0.899687127653716	2.79311680424057	0.660700854700054	1.24105877605518	2.15814571632043	2.25389257938449	1.90776140850073	2.45514429961725	1.45045100528623	2.20507948306156
POU3F1	0.637471374506696	0.762400184060129	1.83918999033031	1.2586786637241	0.795745838078825	0.718307846131151	0.688961095173009	0.761270272714091	1.21446481088223	1.48301251894341	1.43677306708984
AL445623.2	0.637471374506696	0.89212204515733	0.455999690695138	-0.30234808724772	-0.612380371691192	-0.485263148377228	0.0417992950177213	-1.04205782254029	-0.411302749921363	-1.00113571608214	0.0098495643823498
CD3G	0.637961338563055	1.39182087108696	1.6855352541526	-0.803502406196077	-1.22748956900633	-1.00698377782507	1.76017906440644	-0.263355118328335	-0.140017775201098	1.28302926523534	-0.316000037104905
TSPAN10	0.638121914203958	0.869608920411998	1.66299657162422	0.817894373522221	-0.249643275388287	0.992442795673208	0.964151647600485	1.31458857906434	0.403098700248101	0.457305471577684	1.12452293271427
SPR	0.638121914203958	-0.494232957462223	4.13558581630149	4.68371390166253	4.84979168638477	4.51180372897318	4.57595043213226	4.73662517819892	4.59248225015717	4.58830114197946	4.45924314721848
RAB36	0.638121914203958	-0.323027568027073	7.37070758394529	7.5573732013924	7.82197560954762	7.71379083278948	7.63559383553792	7.66703415099437	7.69928396368481	7.78586632412098	7.65144692940807
STEAP1	0.638121914203958	0.973445210242702	4.89325643900075	4.31505324180694	3.19777391487669	4.15601936543715	3.68330618278564	3.12346118788489	3.60560430101951	2.83283553273102	5.05954559503655
ZNF462	0.638121914203958	0.312012652885211	7.00414394674767	6.62235414394555	6.76446976511937	6.77714154191685	6.5728975395875	6.70375632528309	6.70503211721217	6.52947708648039	6.83491799528252
AL359258.2	0.638121914203958	-0.822759418915379	1.17425886112346	2.20305454095563	1.47392394335229	2.06449232493548	1.80002554978891	2.17529930664837	2.15689833265528	2.03751261958712	1.9018433138377
TMEM30B	0.638121914203958	0.308877870397989	7.30182809149128	7.1114117372947	7.00217547062642	6.94301619251053	7.03078095682177	6.87856956783183	7.01080818273968	6.82275030214685	7.11813564299051
CTC-338M12.4	0.638121914203958	0.669607714134947	2.08363941873302	1.31658288856224	1.69832222151921	1.43491053007096	1.52227429507526	1.30650334874048	1.29288975294138	1.08513686098457	1.58232510110273
LINC02166	0.639578050661624	-0.533034883779646	3.62541024256253	4.28221501951233	4.17877552483556	4.0344252403744	4.1933245589695	4.13841437348091	4.2022960870447	4.07630500858943	4.14457799699385
AL132712.1	0.640410720482122	-1.25410556017713	-2.07466372659829	-0.701454033491882	-0.612380371691192	-0.459737397481096	-0.562662898188981	-1.00134280380498	-1.22481429370849	-1.32267489904042	-1.29281191025284
FAM20A	0.640410720482122	-1.39704219768541	1.45571033538218	3.03353836091259	3.36793819134483	2.42116591908642	1.91853983131682	3.5894032057687	2.49881436470449	3.29567847865796	1.31708185739758
LPA	0.640559935354775	-3.00161243629588	-4.719905143704	-2.84682013855908	-0.869684876133322	-1.89941350829851	-2.88916903510892	-1.92562917346606	-2.56849984976866	-2.15123845816236	-4.35292351179824
PLCB2	0.64129966899999	-1.35923783844197	3.17000442843182	4.7706251929722	2.71022402232917	4.84769236464207	4.72533124679054	3.06953871503278	4.75575914072463	4.91082126795065	4.90668390750283
GLG1	0.64129966899999	0.283046821207673	8.38798702955008	8.15216852716788	8.13313450575891	8.04607452031014	8.04765516023944	8.08046889095296	8.11060456592367	8.12665778967599	8.13868708149702
NYNRIN	0.64129966899999	0.305533755188564	8.6611939212526	8.37456166069983	8.25489142498193	8.28540020010578	8.27635703639747	8.43548809573288	8.3527260712437	8.29926344965553	8.54317273926099
PPFIBP2	0.64129966899999	0.519594461217416	5.32558122302376	4.95511518707632	4.92846317225246	4.68199565854266	4.8754143264573	4.80278387378311	4.97913978636909	4.06451947219421	4.96093785436718
RPS6KA5	0.64129966899999	0.384672320680093	5.63009031401442	5.00439519590621	5.27697738462964	5.35791035002642	5.3220808228821	5.31557342774115	5.18543221407273	5.09325477777996	5.36636361773588
MFN2	0.641323033955487	-0.342220770156494	6.8230213838953	7.15258943257054	7.27013734997729	7.07262784500431	6.94309345101213	7.27926505757689	7.09721278288809	7.20847108995642	7.26474331472851
SERPINI1	0.641323033955487	0.702030699746889	1.91744533285696	0.783109332922598	1.15714506347458	1.3069159708521	1.58226736849475	0.959912805310515	1.21446481088223	1.21487321851368	1.37816835850078
KLHDC9	0.641323033955487	-0.553945594011674	4.37713779573464	5.04777977919691	4.9794388730927	5.04893554194393	4.74879069134538	5.21279458781931	5.03554076011922	4.80082085013951	4.4370849860746
FGF12	0.641323033955487	0.870580721385764	0.507509687592524	-0.803502406196077	-0.27273631636082	-1.0444383671539	-0.229003389211998	0.170001573429359	-0.59684475440304	-0.173996169475936	-0.232447499867143
MMP23A	0.641323033955487	1.91125873200433	-1.46576369579458	-1.91599585268822	-5.24486229332364	-6.26362672425974	-4.21972031226295	-2.85600101264318	-2.56849984976866	-2.73447553623638	-5.32253963718611
ELOB	0.641323033955487	-0.357424893135563	6.48424001237419	7.0330840580306	6.7525458247968	6.66304776644299	6.94452273308476	6.8194268586418	6.85506191662855	6.93321562974367	6.69119830809403
TMEM161B-AS1	0.642248920344713	0.574760495560249	4.24869649085503	3.26963186294971	3.53849048766702	3.55393911631041	3.8279916819419	3.55569133637108	3.57140102433058	3.83278098110993	4.08881807369976
AP000356.3	0.643479055726477	3.03618836769211	-1.15424605889287	-6.26362672425974	-6.26362672425974	-5.27831314785588	-6.26362672425974	-6.26362672425974	-6.26362672425974	-1.27833969899321	-6.26362672425974
PNISR	0.643801566043072	0.311570477196758	6.23440458527568	5.98222607682597	5.86541871356871	5.94466303327499	5.94657848275344	5.87155397880775	5.95099634711625	5.81813854616709	5.9940863491352
PMEPA1	0.644350586294826	-0.919016693751268	4.67338770281973	5.23262461058324	5.83062890540038	5.75942445644166	4.88272262421772	5.96537103125169	5.17200691411798	6.34582400884223	4.7997282560993
LINC00857	0.644350586294826	-1.1164532622906	-0.832671337001533	0.316013381118622	0.655992273021061	0.0110076531099372	-0.252101627460386	0.305987015184633	-0.224901679172642	0.752656507799067	0.246662615661411
EBNA1BP2	0.644666255803069	-0.365247933363527	5.58808903793645	6.14945332047376	5.91671735027246	5.94824290824582	5.91322700776368	5.86675063634293	6.06153480838395	5.82609248241078	5.91670235131816
INSM1	0.645223473357514	2.05522050276344	-0.59681737796248	-1.84172769559867	-6.26362672425974	-5.27831314785588	-2.40210552474842	-2.85600101264318	-1.68418037672104	-6.26362672425974	-1.42572219924122
ATP2B1	0.645469723486134	0.35036144339445	6.40750964192907	6.01912783963672	5.80982605630573	6.19243235593385	6.17561456279695	5.86743780802413	6.18594505807484	6.01885482365222	6.13545083899934
DTX2P1	0.645469723486134	-1.71006306854027	-3.73040224850154	-2.70838937807694	-1.98034995859986	-1.96973188860208	-2.20894936385514	-2.00390120456045	-2.36210811393746	-2.07341768969629	-2.28913497927755
AMPD3	0.646919399724424	-0.339834602079862	5.74251845036767	5.96519413088646	6.14079593497711	6.15419629008901	6.10550866910329	6.05617296812898	6.03325687621757	6.15137711873318	6.04049051599171
OFD1	0.646919399724424	0.395971179873607	6.00386991599874	5.53400363372778	5.50157081057177	5.85278811144366	5.51271092370679	5.49614944547947	5.90679120613743	5.39178879599925	5.58401695466554
GULP1	0.646938691324054	0.570771863947299	4.61220298966622	4.01375845397095	4.20408708548058	3.37222203476226	4.3347128534169	4.22782270221482	3.99154104523437	3.86030835759112	4.12787752927247
IRX6	0.647542561269415	0.995954644549186	0.814064102467021	0.71091728254561	-0.472133120910585	-0.866192352271927	0.253405883440264	-0.498090855086132	0.140075603661379	-0.768706701348269	-0.709077138637576
NEK10	0.647760427256923	-0.314538399634289	7.23893045348741	7.46392016196374	7.64277058429928	7.63961968393219	7.59703454942115	7.49004831187466	7.58743175199602	7.53520961867966	7.45771009107975
VIM-AS1	0.647760427256923	0.601166580900036	3.97217435303186	3.23573088868359	3.62537041111229	2.95482595589833	3.40372879445032	3.63531433462067	3.36180113999691	3.58683617366372	2.99777001021522
CEP162	0.647760427256923	-0.360793017459423	5.83268482431947	5.96874563650718	6.26650944204698	6.35071023438499	6.20002005500013	6.15825936321869	6.21317371011686	6.15517066317377	6.20594445759111
[truncated: 22,240 more rows]

## Sheet: Patient F
Gene	FDR_PValue	Log_fold_change	Patient	Control	Control.1	Control.2	Control.3	Control.4	Control.5	Control.6	Control.7
[truncated: 24,182 more rows]

[truncated: 4 more sheets: Patient 1, Patient 2, Patient 3, Patient 4]
